# Supplementary material for: Mining Functional Modules in Heterogeneous Biological Networks Using Multiplex PageRank Approach
Source: Front Plant Sci. 2016 Jun 22;7:903. doi: 10.3389/fpls.2016.00903 (PMC4916224; doi:10.3389/fpls.2016.00903)
Supplement: Supplementary file 1 [file Table1.XLSX]

## Sheet: Sheet1
Method	Average F-score
Our Method	0.513
jActiveModule	0.48
Ioannis	0.46
Kwalks	0.441
