# Supplementary material for: Mining Functional Modules in Heterogeneous Biological Networks Using Multiplex PageRank Approach
Source: Front Plant Sci. 2016 Jun 22;7:903. doi: 10.3389/fpls.2016.00903 (PMC4916224; doi:10.3389/fpls.2016.00903)
Supplement: Supplementary file 2 [file Table2.XLS]

## Sheet: Table1_Function_Desc_cell_
AT3G48750	CDC2	A-type cyclin-dependent kinase. Together with its specific inhibitor, the Kip-related protein, KRP2 they regulate the mitosis-to-endocycle transition during leaf developme CDKGENE
AT3G50630	ICK2	Kip-related protein (KRP) gene, encodes CDK (cyclin-dependent kinase) inhibitor (CKI), negative regulator of cell division	CDKGENE
AT1G73690	CDKD;1	AT;CDKD;1, CAK3AT, CDKD1;1, CYCLIN-DEPENDENT KINASE D1, CYCLIN-DEPENDENT KINASE D1;1 cyclin dependent kinase activator CDKD;1. Nuclear localization. Involved in cell cycle regulation and cell differentiation.	CDKGENE
AT5G48820	ICK6	ICK6, INHIBITOR/INTERACTOR WITH CYCLIN-DEPENDENT KINASEKip-related protein (KRP) gene, encodes CDK (cyclin-dependent kinase) inhibitor (CKI), negative regulator of cell division. Binds to D type and CDC2A cyclins and may inhibit cell cycle. Seven KRP genes were found in Arabidopsis thaliana. Differential expression patterns for distinct KRPs were revealed by in situ hybridization.	CDKGENE
AT1G16330	CYCB3;1	core cell cycle genes	CDCGENE
AT2G25740	AT2G25740	ATP-dependent protease La (LON) domain protein; FUNCTIONS IN: ATP-dependent peptidase activity; INVOLVED IN: proteolysis, N-terminal protein myristoylation; LOCATED IN: cellular_component unknown; EXPRESSED IN: 22 plant structures;
AT3G55000	TON1	TON1,TON1A,TONNEAU 1, TONNEAU 1AEncodes a protein of unknown function that is involved in cortical microtubule organization. Mutants exhibit abnormal cell growth and patterns of division. TON1A can functionally complement TON1B and their roles appear to be redundant in plants. Encodes a novel protein that is similar to human FOP and OFD1 centrosomal proteins. Localizes to the preprophas
AT4G19600	CYCT1;4	Encodes a cyclin T partner CYCT1;4. Plays important roles in infection with Cauliflower mosaic virus (CaMV).	CDCGENE
AT2G46560	AT2G46560	transducin family protein / WD-40 repeat family protein; CONTAINS InterPro DOMAIN/s: WD40 repeat 2 (InterPro:IPR019782), WD40 repeat (InterPro:IPR001680), RAVE protein 1 C-terminal
AT5G27970	AT5G27970	ARM repeat superfamily protein; FUNCTIONS IN: binding; INVOLVED IN: biological_process unknown; LOCATED IN: cellular_component unknown; EXPRESSED IN: 23 plant structures; EXPRESSED DURING: 13 growth stages;
AT1G15570	CYCA2;3	CYCA2;3, CYCLIN A2;3 A2-type cyclin. Negatively regulates endocycles and acts as a key regulator of ploidy levels in Arabidopsis endoreduplication. Interacts physically with CDKA;1. Expressed preferentially in trichomes and young developing tissues.	CDCGENE
AT4G34160	CYCD3	CYCD3,CYCD3;1, CYCLIN D3;1 encodes a cyclin D-type protein involved in the switch from cell proliferation to the final stages of differentiation. The gene is transcriptionally regulated by cytokinin and brassinosteroid. Protein interacts with cyclin-dependent kinase inhibitor ICK1	CDCGENE
AT3G01330	E2FF	DEL3, DP-E2F-LIKE PROTEIN 3, E2F-LIKE 2, E2FF, E2L2	Member of the E2F transcription factors, (cell cycle genes), key components of the cyclin D/retinoblastoma/E2F pathway.	E2FGENE
AT1G76540	CDKB2;1	Encodes a cyclin-dependent protein kinase involved in regulation of the G2/M transition of the mitotic cell cycle.	CDKGENE
AT3G50070	CYCD3;3	Encode CYCD3;3, a CYCD3 D-type cyclin. Important for determining cell number in developing lateral organs. Mediating cytokinin effects in apical growth and development.	CDCGENE
AT1G44110	CYCA1;1	CYCLIN A1;1,Cyclin A1;1 (CYCA1;1); CONTAINS InterPro DOMAIN/s: Cyclin, C-terminal (InterPro:IPR004367), Cyclin (InterPro:IPR006670), G2/mitotic-specific cyclin A (InterPro:IPR015453), Cyclin-like (InterPro:IPR011028), Cyclin-related (InterPro:IPR013763), Cyclin, N-terminal (InterPro:IPR006671), Cyclin, A/B/D/E (InterPro:IPR014400); BEST Arabidopsis thaliana protein match is: CYCLIN A1;2 (TAIR:AT1…
AT3G17020	AT3G17020	Adenine nucleotide alpha hydrolases-like superfamily protein;
AT3G60840	MAP65-4	MICROTUBULE-ASSOCIATED PROTEIN 65-4 Encodes MAP65-4, a non-motor microtubule associated protein (MAP) that belongs to the evolutionarily conserved MAP65 family. MAP65-4 specifically associates with the forming mitotic spindle during prophase and with the kinetochore fibers from prometaphase to the end of anaphase. MAP65-4 cross-links microtubules and promotes microtubule bundle elongation.
AT5G43080	CYCA3;1	CYCLIN A3;1Cyclin A3;1 (CYCA3;1); FUNCTIONS IN: cyclin-dependent protein kinase regulator activity; INVOLVED IN: regulation of cell cycle; LOCATED IN: nucleus; EXPRESSED IN: 22 plant structures; EXPRESSED DURING: 13 growth stages; CONTAINS InterPro DOMAIN/s: Cyclin, C-terminal (InterPro:IPR004367), Cyclin (InterPro:IPR006670), G2/mitotic-specific cyclin A (InterPro:IPR015453), Cyclin-like (InterP…
AT5G11510	MYB3R-4	MYB DOMAIN PROTEIN 3R-4, MYB3R-4Arabidopsis thaliana putative c-myb-like transcription factor MYB3R-4. Functions in powdery mildew induced host endoreduplication at the site of infection
AT3G49240	EMB1796		embryo development ending in seed dormancy
AT5G24350	MIP2	MAG2-INTERACTING PROTEIN 2, MIP2 FUNCTIONS IN: molecular_function unknown; INVOLVED IN: biological_process unknown; LOCATED IN: cellular_component unknown; EXPRESSED IN: 23 plant structures; EXPRESSED DURING: 13 growth stages; CONTAINS InterPro DOMAIN/s: Secretory pathway Sec39 (InterPro:IPR013244).
AT5G10480	PAS2	PAS2, PASTICCINO 2 Protein tyrosine phosphatase-like involved in cell division and differentiation. Interacts with CDKA;1 only in its phosphorylated form, preventing dephosphorylation. Overexpression slowed down cell division in
AT2G04660	APC2	ANAPHASE-PROMOTING COMPLEX/CYCLOSOME 2, APC2a highly conserved ubiquitin-protein ligase involved in cell cycle regulation
AT1G80370	CYCA2;4	CYCA2;4, CYCLIN A2;4Encodes a A2-type cyclin. Contributes to the fine-tuning of local proliferation during plant development.	CDCGENE
AT5G67260	CYCD3;2	Encode CYCD3;2, a CYCD3 D-type cyclin. Important for determining cell number in developing lateral	CDCGENE
AT5G65420	CYCD4;1	CYCLIN D4;1Encodes a D-type cyclin CYCD4;1 that physically interacts with CDC2A and is expressed during vascular tissue development, embryogenesis, and formation of lateral root primordia. Its expression is upregulated early during germination.Involved in stomatal cell lineage proliferation in the hypocotyl.	CDCGENE
AT1G54440	TRRP6L1	Polynucleotidyl transferase, ribonuclease H fold protein with HRDC domain; FUNCTIONS IN: 3'-5' exonuclease activity, nucleic acid binding; INVOLVED IN: nucleobase, nucleoside, nucleotide and nucleic
AT1G18040	CDCKD;3	AT;CDCKD;3, CAK2AT, CDKD1;3, CYCLIN-DEPENDENT KINASE D1;3cyclin-dependent kinase D1;3 (CDKD1;3); CONTAINS InterPro DOMAIN/s: Protein kinase, ATP binding site (InterPro:IPR017441), Protein kinase,	CDCGENE
AT5G04040	SDP1	SDP1, SUGAR-DEPENDENT1Encodes a triacylglycerol lipase that is involved in storage lipid breakdown during seed germination. The mutant plant exhibits a much slower rate of
AT1G20930	CDKB2;2,	CDKB2;2 CYCLIN-DEPENDENT KINASE B2;2 Cyclin-dependent kinase, expressed in flowers and suspension cell culture, expression peaks during M phase in synchronized cultures. Required for proper organization of the shoot apical meristem and for hormone signaling.	CDKGENE
AT1G47870	ATE2F2	Member of the E2F transcription factors, (cell cycle genes), key components of the cyclin D/retinoblastoma/E2F pathway. AtE2Fc is regulated by a balance between gene expression and ubiquitin-proteasome proteolysis. AtE2Fc might play a role in cell division and during the transition from skotomorphogenesis to photomorphogenesis. E2Fc has been shown to interact with DPB in its nonphosphorylated for…	E2FGENE
AT5G48600	SMC3	SMC3, STRUCTURAL MAINTENANCE OF CHROMOSOME 3member of SMC subfamily
AT1G02970	WEE1	protein kinase that negatively regulates the entry into mitosis.
AT4G22910	CCS52A1	CCS52A1, CELL CYCLE SWITCH PROTEIN 52 A1, FIZZY-RELATED 2, FZR2FIZZY-related 2 (FZR2); FUNCTIONS IN: signal transducer activity; INVOLVED IN: trichome branching, signal transduction, DNA endoreduplication, cell growth; LOCATED IN: chloroplast, heterotrimeric G-protein
AT4G11570	AT4G11570	Haloacid dehalogenase-like hydrolase (HAD) superfamily protein; FUNCTIONS IN: hydrolase activity, catalytic activity; INVOLVED IN: metabolic
AT1G13170	ORP1D	ORP1D, OSBP(OXYSTEROL BINDING PROTEIN)-RELATED PROTEIN 1DOSBP(oxysterol binding protein)-related protein 1D (ORP1D); FUNCTIONS IN: oxysterol binding; INVOLVED IN: steroid metabolic process; EXPRESSED IN: 22 plant structures; EXPRESSED DURING: 13 growth stages; CONTAINS InterPro DOMAIN/s: Pleckstrin homology-type (InterPro:IPR011993), Pleckstrin homology (InterPro:IPR001849), Oxysterol-binding pro…
AT4G24830	AT4G24830	arginosuccinate synthase family; FUNCTIONS IN: argininosuccinate synthase activity, ATP binding; INVOLVED IN: arginine biosynthetic process; LOCATED IN: chloroplast; EXPRESSED IN:
AT4G38890	AT4G38890	FMN-linked oxidoreductases superfamily protein; FUNCTIONS IN: tRNA dihydrouridine synthase activity, FAD binding, catalytic activity, zinc ion binding,
AT1G43190	PTB3	POLYPYRIMIDINE TRACT-BINDING PROTEIN 3, PTB3polypyrimidine tract-binding protein 3 (PTB3); FUNCTIONS IN: RNA binding, nucleotide binding, nucleic acid binding; INVOLVED IN: regulation of RNA splicing, regulation of translation; LOCATED IN: nucleus, cytoplasmic mRNA processing body, cytoplasm; EXPRESSED IN: 24 plant structures; EXPRESSED
AT5G62020	HSFB2A	ARABIDOPSIS THALIANA HEAT SHOCK TRANSCRIPTION FACTOR B2A, AT-HSFB2A, HEAT SHOCK TRANSCRIPTION FACTOR B2A, HSFB2A,member of Heat Stress Transcription Factor (Hsf) family
AT5G58003	CPL4	C-TERMINAL DOMAIN PHOSPHATASE-LIKE 4, CPL4Encodes a polypeptide that contains FCPH and BRCT domains. RNAi suppression mutant lines were generated, which displayed a range of phenotypic abnormalities, including: incomplete to no cotyledon expansion, slow growth, epinastic leaves or small inflorescences.
AT1G77720	PPK1	PPK1, PUTATIVE PROTEIN KINASE 1Encodes a predicted protein kinase based on sequence similarity.
AT5G37630	EMB2656	EMBRYO DEFECTIVE 2656EMBRYO DEFECTIVE 2656 (EMB2656); FUNCTIONS IN: binding; INVOLVED IN: mitotic chromosome condensation, embryo development
AT4G04670	AT4G04670	Met-10+ like family protein / kelch repeat-containing protein; CONTAINS InterPro DOMAIN/s: Galactose oxidase/kelch, beta-propeller
AT4G37490	CYC1	CYC1, CYCB1, CYCB1;1, CYCLIN 1, CYCLIN B1;1,Cyclin-dependent protein kinase CYCB1;1. Functions as an effector of growth control at G2/M. Regulated by TCP20.	CDCGENE
AT1G31870	AT1G31870	unknown protein; FUNCTIONS IN: molecular_function unknown; INVOLVED IN: biological_process unknown; LOCATED IN: cytosol, nucleus; EXPRESSED IN
AT1G77670	AT1G77670	Pyridoxal phosphate (PLP)-dependent transferases superfamily protein; FUNCTIONS IN: 1-aminocyclopropane-1-carboxylate synthase activity, transferase activity, transferring nitrogenous groups,
AT1G47210	CYCA3;2	CYCA3;2, CYCLIN-DEPENDENT PROTEIN KINASE 3;2,cyclin-dependent protein kinase 3;2 (CYCA3;2); CONTAINS InterPro DOMAIN/s: Cyclin, C-terminal (InterPro:IPR004367), Cyclin	CDCGENE
AT3G11520	CYC2	CYC2, CYCB1;3, CYCLIN 2, CYCLIN B1;3Encodes a B-type mitotic cyclin.	CDCGENE
AT5G13840	CCS52B	CELL CYCLE SWITCH PROTEIN 52 B, FIZZY-RELATED 3, FZR3FIZZY-related 3 (FZR3); FUNCTIONS IN: signal transducer activity; INVOLVED IN: signal transduction; LOCATED IN: chloroplast, heterotrimeric
AT4G16970	AT4G16970	Protein kinase superfamily protein; FUNCTIONS IN: protein serine/threonine kinase activity, protein kinase activity, kinase activity, ATP binding;
AT4G02070	MSH6	MUTS HOMOLOG 6encodes a DNA mismatch repair homolog of human MutS gene, MSH6. There are four MutS genes in Arabidopsis, MSH2, MSH3, MSH6, and MSH7, which all act as heterodimers and bind to 51-mer duplexes.
AT2G25880	ATAUR2	ATAURORA2, AUR2 Encodes a member of a family of Ser/Thr kinases whose activities peak during cell division. Transcripts are abundant in tissues rich in dividing cells like roots and flowers but are low or absent in fully expanded leaves and stems. In interphase cells, the protein is predominantly nuclear. During mitosis, the protein associates with plant-specific cytoskeletal structures (preproph…
AT4G21270	ATK1	KATA, KATAP, KINESIN 1, KINESIN-LIKE PROTEIN IN ARABIDOPSIS THALIANA A, KINESIN-LIKE PROTEIN IN ARABIDOPSIS THALIANA A PROTEIN Encodes a kinesin-like motor protein heavy chain. Loss of function mutations have reduced fertility and are defective in spindle formation in male meiosis.
AT5G18820	EMB3007	CHAPERONIN-60ALPHA2, CPN60ALPHA2, EMB3007, EMBRYO DEFECTIVE 3007,Encodes a subunit of chloroplasts chaperonins that are involved in mediating the folding of newly synthesized, translocated, or stre
AT2G35630	GEM1	GEM1, MICROTUBULE ORGANIZATION 1, MOR1Member of the MAP215 family of microtubule-associated proteins required to establish interphase arrays of cortical microtubules.Mutants have defects in cytokinesis during pollen development. Vegetative phenotypes observed in temperature sensitive mutants include left-handed organ twisting, isotropic cell expansion and impairment of root hair polarity.
AT2G36010	ATE2FA	ATE2FA, E2F TRANSCRIPTION FACTOR 3, E2F3Member of the E2F transcription factors, (cell cycle genes), key components of the cyclin D/retinoblastoma/E2F pathway.	E2FGENE
AT2G27970	CKS2	CDK-SUBUNIT 2, CKS2CDK-subunit 2 (CKS2); FUNCTIONS IN: cyclin-dependent protein kinase regulator activity, cyclin-dependent protein kinase activity; INVOLVED IN: cell cycle; LOCATED IN: nucleus, cytoplasm;	CDKGENE
AT2G28450	AT2G28450	zinc finger (CCCH-type) family protein; FUNCTIONS IN: zinc ion binding, RNA methyltransferase activity, nucleic acid binding; INVOLVED IN: RNA processing; LOCATED
AT5G23250	AT5G23250	Succinyl-CoA ligase, alpha subunit; FUNCTIONS IN: succinate-CoA ligase (GDP-forming) activity, copper ion binding; INVOLVED IN: metabolic process;
AT2G26760	CYCB1;4	CYCB1;4, CYCLIN B1;4Cyclin B1;4 (CYCB1;4); FUNCTIONS IN: cyclin-dependent protein kinase regulator activity; INVOLVED IN: regulation of cell cycle; LOCATED IN: nucleus; EXPRESSED IN: 13 plant structures; EXPRESSED DURING: 6 growth stages; CONTAINS InterPro DOMAIN/s: Cyclin, C-terminal (InterPro:IPR004367), Cyclin-like (InterPro:IPR011028), Cyclin-related (InterPro:IPR013763), Cyclin, N-terminal (…	CDCGENE
AT3G07160	GSL10	ATGSL10, CALS9, GLUCAN SYNTHASE-LIKE 10, GSL10Encodes GSL10, a member of the Glucan Synthase-Like (GSL) family believed to be involved in the synthesis of the cell wall component callose. GSL10 is required for male gametophyte development
AT5G45550	MOB1-LIKE	Other names: MOB1-LIKEEncodes a gene product involved in both sporogenesis and gametogenesis and is required for the normal progression of megasporogenesis and microsporogenesis.
AT2G45490	AUR3	ATAUR3,ATAURORA3,AUR3Encodes a member of a family of Ser/Thr kinases whose activities peak during cell division. Transcripts are abundant in tissues rich in dividing cells like roots and flowers but are low or absent in fully expanded
AT1G79280	NUA	NUA, NUCLEAR PORE ANCHOREncodes a 237-kDA protein with similarity to vertebrate Tpr, a long coiled-coil proteins of nuclear pore inner basket filaments. It is localized to the inner surface of the nuclear envelope and is a component of the
AT5G27620	CYCH;1	CYCH;1, CYCLIN H;1core cell cycle genes	CDCGENE
AT1G19835	AT1G19835	Plant protein of unknown function (DUF869); FUNCTIONS IN: molecular_function unknown; INVOLVED IN: biological_process unknown; EXPRESSED IN: 22 plant structures; E
AT2G01910	ATMAP65-6	ATMAP65-6, MAP65-6Binds microtubules. Induces a crisscross mesh of microtubules, not bundles. Not involved in microtubule polymerization nor nucleation. Localizes to mitochondria.
AT1G04730	CTF18	CHROMOSOME TRANSMISSION FIDELITY 18, CTF18Necessary for sister chromatid cohesion. Acts in synergy with ETG1.
