# Supplementary material for: Mining Functional Modules in Heterogeneous Biological Networks Using Multiplex PageRank Approach
Source: Front Plant Sci. 2016 Jun 22;7:903. doi: 10.3389/fpls.2016.00903 (PMC4916224; doi:10.3389/fpls.2016.00903)
Supplement: Supplementary file 4 [file Table4.XLS]

## Sheet: Table3_Function_Descript_Plant_
AT2G38470	WRKY33
AT1G80840	WRKY40
AT4G01370	MAP4	MAP kinase 4
AT5G46330	FLS2
AT3G18690	MKS1	MAP kinase substrate 1
AT4G31800	WRKY18	WRKY DNA-binding protein 18
AT2G30250	WRKY25	WRKY	DNA-binding protein 25
AT2G30020	AP2C1	Protein phosphatase 2C family protein
AT3G45640	MPK3	mitogen-activated protein kinase 3
AT2G39660	BIK1	botrytis-induced kinase1
AT4G14365	XB3	XB3	ortholog 4 in Arabidopsis thaliana
AT5G45110	NPR3	NPR1-like protein 3
AT3G57530	CPK32	calcium-dependent protein kinase 32
AT1G73500	MKK9	MAP kinase kinase 9
AT4G29810	MKK2	MAP kinase kinase 2
AT1G28480	GRX480	Thioredoxin superfamily protein
AT5G61600	ERF104	ethylene response factor 104
AT4G23180	CRK10	cysteine-rich RLK (RECEPTOR-like protein kinase) 10
AT4G27280	AT4G27280	Calcium-binding EF-hand family protein
AT1G01560	MKK11	MAP kinase 11
AT3G44720	ADT4	arogenate dehydratase 4
AT5G54490	PBP1	pinoid-binding protein 1
AT2G13800	BAK8	somatic embryogenesis receptor-like kinase 5
AT1G62300	WRKY6	WRKY family transcription factor
AT2G46600	AT2G46600	Calcium-binding EF-hand family protein
AT3G13430	AT3G13430	RING/U-box superfamily protein
AT2G47060	PTI1-4	Protein kinase superfamily protein
AT2G26970	AT2G26970	Polynucleotidyl transferase, ribonuclease H-like superfamily protein
AT4G33920	APD5	Protein phosphatase 2C family protein
AT5G64660	CMPG2	CYS, MET, PRO, and GLY protein 2
AT1G64280	NPR1	regulatory protein (NPR1)
AT5G37850	SOS4	pfkB-like carbohydrate kinase family protein
AT1G11050	AT1G11050	Protein kinase superfamily protein
AT5G54940	AT5G54940	Translation initiation factor SUI1 family protein
AT5G02290	NAK	Protein kinase superfamily protein
AT4G18010	5PTASE2	myo-inositol polyphosphate 5-phosphatase 2
AT3G57760	AT3G57760	Protein kinase superfamily protein
AT1G61380	SD1-29	S-domain-1 29
AT1G63090	ATPP2-A11	phloem protein 2-A11
AT5G03030	AT5G03030	Chaperone DnaJ-domain superfamily protein
AT5G66210	CPK28	calcium-dependent protein kinase 28
AT4G23810	WRKY53	WRKY family transcription factor
AT4G11280	ACS6	1-aminocyclopropane-1-carboxylic acid (acc) synthase 6
AT5G05190	EDR4	Protein of unknown function (DUF3133)
AT5G52050	DTX50	MATE efflux family protein
AT4G28400	AT4G28400	Protein phosphatase 2C family protein
AT5G55260	PPX2	protein phosphatase X 2
AT5G66120	AT5G66120	3-dehydroquinate synthase, putative
AT1G70740	AT1G70740	Protein kinase superfamily protein
AT4G11850	MEE54	phospholipase D gamma 1
AT2G17220	KIN3	Protein kinase superfamily protein
AT1G31220	AT1G31220	Formyl transferase
AT3G61190	BAP1	BON association protein 1
AT4G09570	CPK4	calcium-dependent protein kinase 4
AT3G55840	AT3G55840	Hs1pro-1 protein
AT1G66160	CYS	CYS, MET, PRO, and GLY protein 1
AT2G27500	AT2G27500	Glycosyl hydrolase superfamily protein
AT1G02170	MC1	metacaspase 1
AT1G76700	AT1G76700	DNAJ heat shock N-terminal domain-containing protein
AT5G03905	AT5G03905	Iron-sulphur cluster biosynthesis family protein
AT1G03740	AT1G03740	Protein kinase superfamily protein
AT4G39640	GGT1	gamma-glutamyl transpeptidase 1
AT1G72330	ALAAT2	alanine aminotransferase 2
AT5G18470	AT5G18470	Curculin-like (mannose-binding) lectin family protein
AT5G43190	AT5G43190	Galactose oxidase/kelch repeat superfamily protein
AT5G62020	HSFB2A	heat shock transcription factor B2A
AT5G04340	C2H2	zinc finger of Arabidopsis thaliana 6
AT2G24600	AT2G24600	Ankyrin repeat family protein
AT5G26030	ATFC-I	ferrochelatase 1
AT2G26740	SEH	soluble epoxide hydrolase
