# Supplementary material for: Mining Functional Modules in Heterogeneous Biological Networks Using Multiplex PageRank Approach
Source: Front Plant Sci. 2016 Jun 22;7:903. doi: 10.3389/fpls.2016.00903 (PMC4916224; doi:10.3389/fpls.2016.00903)
Supplement: Supplementary file 5 [file Table5.XLS]

## Sheet: Table4_Go_Enrichment_Categories
GO_acc	term_type	Term	queryitem	querytotal	bgitem	bgtotal	pvalue	FDR	entries
GO:0010200	P	response to chitin	27	70	421	28397	9.3e-31	1.4e-27	// AT4G11280 // AT4G14365 // AT2G38470 // AT1G73500 // AT3G45640 // AT1G80840 // AT2G17220 // AT3G55840 // AT1G62300 // AT4G01370 // AT4G23810 // AT3G57530 // AT5G05190 // AT2G39660 // AT5G45110 // AT1G66160 // AT3G61190 // AT5G64660 // AT5G62020 // AT5G66210 // AT5G04340 // AT4G31800 // AT4G33920 // AT4G29810 // AT5G61600 // AT1G64280 // AT4G27280
GO:0006952	P	defense response	39	70	1653	28397	1.2e-29	9e-27	// AT5G26030 // AT4G18010 // AT1G80840 // AT2G38470 // AT4G23810 // AT5G02290 // AT5G46330 // AT2G30020 // AT3G45640 // AT4G14365 // AT2G17220 // AT1G02170 // AT3G55840 // AT1G62300 // AT4G01370 // AT2G30250 // AT3G57530 // AT5G05190 // AT4G39640 // AT4G09570 // AT2G39660 // AT3G18690 // AT5G45110 // AT1G66160 // AT3G61190 // AT5G64660 // AT3G44720 // AT5G62020 // AT4G28400 // AT5G52050 // AT2G27…
GO:0002376	P	immune system process	33	70	984	28397	3e-29	1.1e-26	// AT5G26030 // AT1G80840 // AT2G38470 // AT4G23810 // AT5G02290 // AT3G45640 // AT1G01560 // AT2G17220 // AT1G02170 // AT3G55840 // AT4G14365 // AT1G62300 // AT4G01370 // AT2G30250 // AT3G57530 // AT5G05190 // AT4G39640 // AT4G09570 // AT5G45110 // AT1G66160 // AT5G64660 // AT3G44720 // AT5G62020 // AT4G28400 // AT2G27500 // AT3G18690 // AT4G31800 // AT4G33920 // AT4G29810 // AT4G11850 // AT2G39…
GO:0006955	P	immune response	33	70	984	28397	3e-29	1.1e-26	// AT5G26030 // AT1G80840 // AT2G38470 // AT4G23810 // AT5G02290 // AT3G45640 // AT1G01560 // AT2G17220 // AT1G02170 // AT3G55840 // AT4G14365 // AT1G62300 // AT4G01370 // AT2G30250 // AT3G57530 // AT5G05190 // AT4G39640 // AT4G09570 // AT5G45110 // AT1G66160 // AT5G64660 // AT3G44720 // AT5G62020 // AT4G28400 // AT2G27500 // AT3G18690 // AT4G31800 // AT4G33920 // AT4G29810 // AT4G11850 // AT2G39…
GO:0045087	P	innate immune response	32	70	930	28397	1.3e-28	3.9e-26	// AT5G26030 // AT1G80840 // AT2G38470 // AT4G23810 // AT5G02290 // AT3G45640 // AT1G01560 // AT2G17220 // AT1G02170 // AT3G55840 // AT4G14365 // AT1G62300 // AT4G01370 // AT2G30250 // AT3G57530 // AT5G05190 // AT4G39640 // AT4G09570 // AT5G45110 // AT1G66160 // AT5G64660 // AT3G44720 // AT5G62020 // AT4G28400 // AT2G27500 // AT3G18690 // AT4G33920 // AT4G29810 // AT4G11850 // AT2G39660 // AT1G64…
GO:0006950	P	response to stress	51	70	4089	28397	5.4e-28	1.3e-25	// AT5G26030 // AT1G80840 // AT2G38470 // AT4G11280 // AT5G02290 // AT5G46330 // AT1G73500 // AT2G30020 // AT3G45640 // AT4G14365 // AT2G17220 // AT2G46600 // AT1G02170 // AT4G39640 // AT3G55840 // AT4G23180 // AT1G62300 // AT4G01370 // AT2G30250 // AT3G57530 // AT5G05190 // AT1G72330 // AT4G09570 // AT2G39660 // AT3G18690 // AT5G45110 // AT1G66160 // AT2G26740 // AT3G61190 // AT4G23810 // AT3G44…
GO:0010033	P	response to organic substance	44	70	2754	28397	2.9e-27	6.2e-25	// AT5G26030 // AT1G80840 // AT2G38470 // AT4G11280 // AT1G73500 // AT2G30020 // AT3G45640 // AT4G14365 // AT1G03740 // AT3G57760 // AT2G17220 // AT1G02170 // AT5G66210 // AT3G55840 // AT1G62300 // AT4G01370 // AT2G30250 // AT3G57530 // AT5G05190 // AT4G39640 // AT4G09570 // AT2G39660 // AT1G11050 // AT5G45110 // AT1G66160 // AT2G26740 // AT3G61190 // AT4G23810 // AT5G62020 // AT4G18010 // AT2G27…
GO:0031347	P	regulation of defense response	26	70	529	28397	9.7e-27	1.8e-24	// AT5G26030 // AT4G14365 // AT2G38470 // AT4G23810 // AT3G45640 // AT1G01560 // AT2G17220 // AT1G02170 // AT4G01370 // AT2G30250 // AT3G57530 // AT4G39640 // AT4G09570 // AT1G80840 // AT5G45110 // AT3G61190 // AT3G44720 // AT4G28400 // AT2G27500 // AT3G18690 // AT4G31800 // AT4G33920 // AT4G29810 // AT2G39660 // AT1G64280 // AT1G28480
GO:0080134	P	regulation of response to stress	26	70	544	28397	1.9e-26	3.2e-24	// AT5G26030 // AT4G14365 // AT2G38470 // AT4G23810 // AT3G45640 // AT1G01560 // AT2G17220 // AT1G02170 // AT4G01370 // AT2G30250 // AT3G57530 // AT4G39640 // AT4G09570 // AT1G80840 // AT5G45110 // AT3G61190 // AT3G44720 // AT4G28400 // AT2G27500 // AT3G18690 // AT4G31800 // AT4G33920 // AT4G29810 // AT2G39660 // AT1G64280 // AT1G28480
GO:0042221	P	response to chemical stimulus	49	70	3978	28397	3.3e-26	4.9e-24	// AT5G26030 // AT1G80840 // AT2G38470 // AT4G11280 // AT1G73500 // AT2G30020 // AT3G45640 // AT4G14365 // AT1G03740 // AT3G57760 // AT2G17220 // AT2G46600 // AT1G02170 // AT4G39640 // AT5G66210 // AT3G55840 // AT1G62300 // AT4G01370 // AT2G30250 // AT3G57530 // AT5G05190 // AT1G72330 // AT4G09570 // AT2G39660 // AT1G11050 // AT5G45110 // AT1G66160 // AT2G26740 // AT3G61190 // AT4G23810 // AT5G62…
GO:0050896	P	response to stimulus	56	70	6292	28397	1.6e-24	2.3e-22	// AT5G26030 // AT1G80840 // AT2G38470 // AT4G11280 // AT5G02290 // AT5G46330 // AT1G73500 // AT2G30020 // AT3G45640 // AT4G14365 // AT1G03740 // AT3G57760 // AT2G17220 // AT2G46600 // AT1G02170 // AT4G39640 // AT5G66210 // AT3G55840 // AT4G23180 // AT1G62300 // AT4G01370 // AT2G30250 // AT3G57530 // AT5G05190 // AT1G72330 // AT4G09570 // AT2G39660 // AT1G11050 // AT5G45110 // AT1G66160 // AT2G26…
GO:0048583	P	regulation of response to stimulus	26	70	667	28397	2.9e-24	3.6e-22	// AT5G26030 // AT4G14365 // AT2G38470 // AT4G23810 // AT3G45640 // AT1G01560 // AT2G17220 // AT1G02170 // AT4G01370 // AT2G30250 // AT3G57530 // AT4G39640 // AT4G09570 // AT1G80840 // AT5G45110 // AT3G61190 // AT3G44720 // AT4G28400 // AT2G27500 // AT3G18690 // AT4G31800 // AT4G33920 // AT4G29810 // AT2G39660 // AT1G64280 // AT1G28480
GO:0009743	P	response to carbohydrate stimulus	27	70	812	28397	1.7e-23	2e-21	// AT4G11280 // AT4G14365 // AT2G38470 // AT1G73500 // AT3G45640 // AT1G80840 // AT2G17220 // AT3G55840 // AT1G62300 // AT4G01370 // AT4G23810 // AT3G57530 // AT5G05190 // AT2G39660 // AT5G45110 // AT1G66160 // AT3G61190 // AT5G64660 // AT5G62020 // AT5G66210 // AT5G04340 // AT4G31800 // AT4G33920 // AT4G29810 // AT5G61600 // AT1G64280 // AT4G27280
GO:0031348	P	negative regulation of defense response	19	70	273	28397	3.6e-22	3.8e-20	// AT4G01370 // AT2G30250 // AT3G57530 // AT2G17220 // AT4G14365 // AT2G38470 // AT4G23810 // AT1G02170 // AT4G39640 // AT1G01560 // AT4G29810 // AT5G45110 // AT3G61190 // AT3G45640 // AT1G64280 // AT1G80840 // AT4G28400 // AT4G09570 // AT1G28480
GO:0009607	P	response to biotic stimulus	33	70	1687	28397	5e-22	5.1e-20	// AT5G26030 // AT1G80840 // AT2G38470 // AT4G23810 // AT5G02290 // AT5G46330 // AT2G30020 // AT3G45640 // AT1G01560 // AT2G17220 // AT1G02170 // AT4G14365 // AT4G01370 // AT2G30250 // AT3G57530 // AT5G05190 // AT4G39640 // AT4G09570 // AT2G39660 // AT5G45110 // AT3G61190 // AT5G64660 // AT1G03740 // AT4G28400 // AT3G13430 // AT4G31800 // AT4G33920 // AT4G29810 // AT4G11850 // AT5G61600 // AT1G64…
GO:0050776	P	regulation of immune response	21	70	419	28397	1.1e-21	9.9e-20	// AT4G01370 // AT5G26030 // AT3G57530 // AT4G14365 // AT2G38470 // AT2G30250 // AT4G33920 // AT1G02170 // AT3G44720 // AT3G18690 // AT1G01560 // AT4G29810 // AT5G45110 // AT2G39660 // AT4G23810 // AT3G45640 // AT1G64280 // AT1G80840 // AT2G27500 // AT1G28480 // AT4G31800
GO:0002682	P	regulation of immune system process	21	70	419	28397	1.1e-21	9.9e-20	// AT4G01370 // AT5G26030 // AT3G57530 // AT4G14365 // AT2G38470 // AT2G30250 // AT4G33920 // AT1G02170 // AT3G44720 // AT3G18690 // AT1G01560 // AT4G29810 // AT5G45110 // AT2G39660 // AT4G23810 // AT3G45640 // AT1G64280 // AT1G80840 // AT2G27500 // AT1G28480 // AT4G31800
GO:0070887	P	cellular response to chemical stimulus	30	70	1417	28397	8.8e-21	7.4e-19	// AT5G26030 // AT4G18010 // AT1G80840 // AT2G38470 // AT4G11280 // AT1G73500 // AT2G30020 // AT3G45640 // AT1G01560 // AT2G17220 // AT1G02170 // AT4G14365 // AT4G01370 // AT2G30250 // AT3G57530 // AT4G39640 // AT4G09570 // AT1G11050 // AT5G45110 // AT4G23810 // AT2G46600 // AT2G27500 // AT3G13430 // AT4G33920 // AT5G54490 // AT4G29810 // AT2G39660 // AT1G64280 // AT1G76700 // AT1G28480
GO:0009751	P	response to salicylic acid stimulus	21	70	470	28397	1.1e-20	8.2e-19	// AT4G01370 // AT2G30250 // AT3G57530 // AT2G17220 // AT4G14365 // AT2G38470 // AT4G23810 // AT1G02170 // AT4G39640 // AT1G28480 // AT1G01560 // AT4G29810 // AT5G45110 // AT2G39660 // AT3G61190 // AT3G45640 // AT1G64280 // AT1G80840 // AT2G27500 // AT4G09570 // AT4G31800
GO:0043069	P	negative regulation of programmed cell death	16	70	170	28397	1e-20	8.2e-19	// AT4G01370 // AT5G26030 // AT3G57530 // AT4G14365 // AT2G38470 // AT2G30250 // AT4G33920 // AT1G02170 // AT2G39660 // AT1G01560 // AT4G29810 // AT5G45110 // AT3G45640 // AT1G64280 // AT1G80840 // AT1G28480
GO:0060548	P	negative regulation of cell death	16	70	174	28397	1.5e-20	1.1e-18	// AT4G01370 // AT5G26030 // AT3G57530 // AT4G14365 // AT2G38470 // AT2G30250 // AT4G33920 // AT1G02170 // AT2G39660 // AT1G01560 // AT4G29810 // AT5G45110 // AT3G45640 // AT1G64280 // AT1G80840 // AT1G28480
GO:0045088	P	regulation of innate immune response	20	70	415	28397	2.5e-20	1.7e-18	// AT4G01370 // AT5G26030 // AT3G57530 // AT4G14365 // AT2G38470 // AT2G30250 // AT4G33920 // AT1G02170 // AT3G44720 // AT3G18690 // AT1G01560 // AT4G29810 // AT5G45110 // AT2G39660 // AT4G23810 // AT3G45640 // AT1G64280 // AT1G80840 // AT2G27500 // AT1G28480
GO:0048585	P	negative regulation of response to stimulus	19	70	349	28397	2.9e-20	1.8e-18	// AT4G01370 // AT2G30250 // AT3G57530 // AT2G17220 // AT4G14365 // AT2G38470 // AT4G23810 // AT1G02170 // AT4G39640 // AT1G01560 // AT4G29810 // AT5G45110 // AT3G61190 // AT3G45640 // AT1G64280 // AT1G80840 // AT4G28400 // AT4G09570 // AT1G28480
GO:0009863	P	salicylic acid mediated signaling pathway	19	70	349	28397	2.9e-20	1.8e-18	// AT4G01370 // AT2G30250 // AT3G57530 // AT2G17220 // AT4G14365 // AT2G38470 // AT4G23810 // AT1G02170 // AT4G39640 // AT1G01560 // AT4G29810 // AT5G45110 // AT2G39660 // AT1G28480 // AT3G45640 // AT1G64280 // AT1G80840 // AT2G27500 // AT4G09570
GO:0071446	P	cellular response to salicylic acid stimulus	19	70	351	28397	3.2e-20	1.9e-18	// AT4G01370 // AT2G30250 // AT3G57530 // AT2G17220 // AT4G14365 // AT2G38470 // AT4G23810 // AT1G02170 // AT4G39640 // AT1G01560 // AT4G29810 // AT5G45110 // AT2G39660 // AT1G28480 // AT3G45640 // AT1G64280 // AT1G80840 // AT2G27500 // AT4G09570
GO:0071310	P	cellular response to organic substance	28	70	1234	28397	4.5e-20	2.6e-18	// AT5G26030 // AT1G80840 // AT2G38470 // AT4G23810 // AT1G73500 // AT2G30020 // AT3G45640 // AT1G01560 // AT2G17220 // AT1G02170 // AT4G14365 // AT4G01370 // AT2G30250 // AT3G57530 // AT4G39640 // AT4G09570 // AT1G11050 // AT5G45110 // AT4G18010 // AT2G27500 // AT3G13430 // AT4G33920 // AT5G54490 // AT4G29810 // AT2G39660 // AT1G64280 // AT1G76700 // AT1G28480
GO:0010363	P	regulation of plant-type hypersensitive response	19	70	371	28397	8.6e-20	4.8e-18	// AT4G01370 // AT5G26030 // AT3G57530 // AT4G14365 // AT2G38470 // AT2G30250 // AT4G33920 // AT1G02170 // AT3G44720 // AT1G01560 // AT4G29810 // AT5G45110 // AT2G39660 // AT4G23810 // AT3G45640 // AT1G64280 // AT1G80840 // AT2G27500 // AT1G28480
GO:0080135	P	regulation of cellular response to stress	19	70	379	28397	1.3e-19	6.8e-18	// AT4G01370 // AT5G26030 // AT3G57530 // AT4G14365 // AT2G38470 // AT2G30250 // AT4G33920 // AT1G02170 // AT3G44720 // AT1G01560 // AT4G29810 // AT5G45110 // AT2G39660 // AT4G23810 // AT3G45640 // AT1G64280 // AT1G80840 // AT2G27500 // AT1G28480
GO:0006612	P	protein targeting to membrane	19	70	392	28397	2.3e-19	1.2e-17	// AT4G01370 // AT5G26030 // AT3G57530 // AT4G14365 // AT2G38470 // AT2G30250 // AT4G33920 // AT1G02170 // AT3G44720 // AT1G01560 // AT4G29810 // AT5G45110 // AT2G39660 // AT4G23810 // AT3G45640 // AT1G64280 // AT1G80840 // AT2G27500 // AT1G28480
GO:0043067	P	regulation of programmed cell death	19	70	397	28397	2.9e-19	1.4e-17	// AT4G01370 // AT5G26030 // AT3G57530 // AT4G14365 // AT2G38470 // AT2G30250 // AT4G33920 // AT1G02170 // AT3G44720 // AT1G01560 // AT4G29810 // AT5G45110 // AT2G39660 // AT4G23810 // AT3G45640 // AT1G64280 // AT1G80840 // AT2G27500 // AT1G28480
GO:0009626	P	plant-type hypersensitive response	19	70	401	28397	3.4e-19	1.7e-17	// AT4G01370 // AT5G26030 // AT3G57530 // AT4G14365 // AT2G38470 // AT2G30250 // AT4G33920 // AT1G02170 // AT3G44720 // AT1G01560 // AT4G29810 // AT5G45110 // AT2G39660 // AT4G23810 // AT3G45640 // AT1G64280 // AT1G80840 // AT2G27500 // AT1G28480
GO:0034050	P	host programmed cell death induced by symbiont	19	70	402	28397	3.6e-19	1.7e-17	// AT4G01370 // AT5G26030 // AT3G57530 // AT4G14365 // AT2G38470 // AT2G30250 // AT4G33920 // AT1G02170 // AT3G44720 // AT1G01560 // AT4G29810 // AT5G45110 // AT2G39660 // AT4G23810 // AT3G45640 // AT1G64280 // AT1G80840 // AT2G27500 // AT1G28480
GO:0010941	P	regulation of cell death	19	70	405	28397	4.1e-19	1.9e-17	// AT4G01370 // AT5G26030 // AT3G57530 // AT4G14365 // AT2G38470 // AT2G30250 // AT4G33920 // AT1G02170 // AT3G44720 // AT1G01560 // AT4G29810 // AT5G45110 // AT2G39660 // AT4G23810 // AT3G45640 // AT1G64280 // AT1G80840 // AT2G27500 // AT1G28480
GO:0050832	P	defense response to fungus	18	70	342	28397	5.7e-19	2.5e-17	// AT4G01370 // AT4G23810 // AT3G57530 // AT2G17220 // AT4G14365 // AT2G38470 // AT5G64660 // AT5G61600 // AT1G01560 // AT4G29810 // AT5G45110 // AT2G39660 // AT2G30020 // AT3G45640 // AT1G64280 // AT1G80840 // AT1G28480 // AT4G31800
GO:0051716	P	cellular response to stimulus	34	70	2355	28397	1.1e-18	4.8e-17	// AT5G26030 // AT1G80840 // AT2G38470 // AT4G11280 // AT5G46330 // AT1G73500 // AT2G30020 // AT3G45640 // AT4G14365 // AT2G17220 // AT2G46600 // AT1G02170 // AT4G23180 // AT1G62300 // AT4G01370 // AT2G30250 // AT3G57530 // AT4G39640 // AT4G09570 // AT1G11050 // AT5G45110 // AT4G23810 // AT3G44720 // AT4G18010 // AT2G27500 // AT1G01560 // AT3G13430 // AT4G33920 // AT5G54490 // AT4G29810 // AT2G39…
GO:0051707	P	response to other organism	28	70	1421	28397	1.7e-18	7.1e-17	// AT1G80840 // AT2G38470 // AT4G23810 // AT5G02290 // AT5G46330 // AT2G30020 // AT3G45640 // AT1G01560 // AT2G17220 // AT4G14365 // AT4G01370 // AT2G30250 // AT3G57530 // AT5G05190 // AT4G39640 // AT4G09570 // AT2G39660 // AT5G45110 // AT3G61190 // AT5G64660 // AT1G03740 // AT4G28400 // AT4G31800 // AT4G11850 // AT4G29810 // AT5G61600 // AT1G64280 // AT1G28480
GO:0012501	P	programmed cell death	19	70	451	28397	2.8e-18	1.1e-16	// AT4G01370 // AT5G26030 // AT3G57530 // AT4G14365 // AT2G38470 // AT2G30250 // AT4G33920 // AT1G02170 // AT3G44720 // AT1G01560 // AT4G29810 // AT5G45110 // AT2G39660 // AT4G23810 // AT3G45640 // AT1G64280 // AT1G80840 // AT2G27500 // AT1G28480
GO:0023052	P	signaling	33	70	2376	28397	1.5e-17	5.8e-16	// AT5G26030 // AT1G80840 // AT2G38470 // AT4G23810 // AT5G46330 // AT1G73500 // AT2G30020 // AT3G45640 // AT4G14365 // AT2G17220 // AT1G02170 // AT1G61380 // AT4G23180 // AT1G62300 // AT4G01370 // AT2G30250 // AT3G57530 // AT4G39640 // AT4G09570 // AT1G11050 // AT5G45110 // AT4G18010 // AT2G27500 // AT1G01560 // AT3G13430 // AT4G33920 // AT5G54490 // AT4G29810 // AT3G18690 // AT2G39660 // AT1G64…
GO:0016265	P	death	19	70	500	28397	1.8e-17	6.5e-16	// AT4G01370 // AT5G26030 // AT3G57530 // AT4G14365 // AT2G38470 // AT2G30250 // AT4G33920 // AT1G02170 // AT3G44720 // AT1G01560 // AT4G29810 // AT5G45110 // AT2G39660 // AT4G23810 // AT3G45640 // AT1G64280 // AT1G80840 // AT2G27500 // AT1G28480
GO:0008219	P	cell death	19	70	500	28397	1.8e-17	6.5e-16	// AT4G01370 // AT5G26030 // AT3G57530 // AT4G14365 // AT2G38470 // AT2G30250 // AT4G33920 // AT1G02170 // AT3G44720 // AT1G01560 // AT4G29810 // AT5G45110 // AT2G39660 // AT4G23810 // AT3G45640 // AT1G64280 // AT1G80840 // AT2G27500 // AT1G28480
GO:0009620	P	response to fungus	19	70	499	28397	1.7e-17	6.5e-16	// AT4G01370 // AT4G23810 // AT3G57530 // AT2G17220 // AT4G14365 // AT2G38470 // AT5G64660 // AT5G61600 // AT1G01560 // AT4G29810 // AT5G45110 // AT2G39660 // AT3G61190 // AT2G30020 // AT3G45640 // AT1G64280 // AT1G80840 // AT1G28480 // AT4G31800
GO:0033554	P	cellular response to stress	27	70	1473	28397	5e-17	1.8e-15	// AT5G26030 // AT4G14365 // AT2G38470 // AT4G23810 // AT5G46330 // AT2G46600 // AT3G45640 // AT1G01560 // AT2G17220 // AT1G02170 // AT4G23180 // AT1G62300 // AT4G01370 // AT2G30250 // AT3G57530 // AT4G09570 // AT1G80840 // AT5G45110 // AT3G44720 // AT2G27500 // AT3G13430 // AT4G33920 // AT4G29810 // AT2G39660 // AT1G64280 // AT1G76700 // AT1G28480
GO:0030968	P	endoplasmic reticulum unfolded protein response	14	70	185	28397	5.7e-17	2e-15	// AT4G01370 // AT5G26030 // AT3G57530 // AT3G13430 // AT4G14365 // AT4G33920 // AT1G02170 // AT1G01560 // AT4G29810 // AT1G64280 // AT1G80840 // AT1G76700 // AT4G09570 // AT1G28480
GO:0006986	P	response to unfolded protein	14	70	187	28397	6.6e-17	2.2e-15	// AT4G01370 // AT5G26030 // AT3G57530 // AT3G13430 // AT4G14365 // AT4G33920 // AT1G02170 // AT1G01560 // AT4G29810 // AT1G64280 // AT1G80840 // AT1G76700 // AT4G09570 // AT1G28480
GO:0034620	P	cellular response to unfolded protein	14	70	187	28397	6.6e-17	2.2e-15	// AT4G01370 // AT5G26030 // AT3G57530 // AT3G13430 // AT4G14365 // AT4G33920 // AT1G02170 // AT1G01560 // AT4G29810 // AT1G64280 // AT1G80840 // AT1G76700 // AT4G09570 // AT1G28480
GO:0051704	P	multi-organism process	29	70	1820	28397	8.8e-17	2.9e-15	// AT1G80840 // AT2G38470 // AT4G23810 // AT5G02290 // AT5G46330 // AT2G30020 // AT3G45640 // AT1G01560 // AT2G17220 // AT1G61380 // AT4G14365 // AT4G01370 // AT2G30250 // AT3G57530 // AT5G05190 // AT4G39640 // AT4G09570 // AT2G39660 // AT5G45110 // AT3G61190 // AT5G64660 // AT1G03740 // AT4G28400 // AT4G31800 // AT4G11850 // AT4G29810 // AT5G61600 // AT1G64280 // AT1G28480
GO:0006984	P	ER-nuclear signaling pathway	14	70	193	28397	1e-16	3.2e-15	// AT4G01370 // AT5G26030 // AT3G57530 // AT3G13430 // AT4G14365 // AT4G33920 // AT1G02170 // AT1G01560 // AT4G29810 // AT1G64280 // AT1G80840 // AT1G76700 // AT4G09570 // AT1G28480
GO:0071445	P	cellular response to protein stimulus	14	70	194	28397	1.1e-16	3.4e-15	// AT4G01370 // AT5G26030 // AT3G57530 // AT3G13430 // AT4G14365 // AT4G33920 // AT1G02170 // AT1G01560 // AT4G29810 // AT1G64280 // AT1G80840 // AT1G76700 // AT4G09570 // AT1G28480
GO:0071216	P	cellular response to biotic stimulus	14	70	197	28397	1.3e-16	4e-15	// AT4G01370 // AT5G26030 // AT3G57530 // AT3G13430 // AT4G14365 // AT4G33920 // AT1G02170 // AT1G01560 // AT4G29810 // AT1G64280 // AT1G80840 // AT1G76700 // AT4G09570 // AT1G28480
GO:0007242	P	intracellular signaling cascade	25	70	1252	28397	1.5e-16	4.4e-15	// AT1G80840 // AT2G38470 // AT4G23810 // AT1G73500 // AT2G30020 // AT3G45640 // AT1G01560 // AT2G17220 // AT1G02170 // AT4G14365 // AT4G01370 // AT2G30250 // AT3G57530 // AT4G39640 // AT4G09570 // AT1G11050 // AT5G45110 // AT4G18010 // AT2G27500 // AT3G18690 // AT5G54490 // AT4G29810 // AT2G39660 // AT1G64280 // AT1G28480
GO:0009611	P	response to wounding	16	70	340	28397	3.4e-16	1e-14	// AT4G01370 // AT5G26030 // AT3G57530 // AT1G80840 // AT4G11280 // AT4G39640 // AT1G73500 // AT5G61600 // AT3G61190 // AT2G30020 // AT3G45640 // AT1G64280 // AT1G01560 // AT4G18010 // AT4G27280 // AT1G28480
GO:0023034	P	intracellular signaling pathway	17	70	433	28397	6.5e-16	1.9e-14	// AT4G01370 // AT5G26030 // AT3G57530 // AT3G13430 // AT4G14365 // AT4G33920 // AT1G02170 // AT5G46330 // AT1G01560 // AT1G73500 // AT3G45640 // AT1G64280 // AT1G80840 // AT1G76700 // AT4G29810 // AT4G09570 // AT1G28480
GO:0009627	P	systemic acquired resistance	17	70	445	28397	1e-15	2.9e-14	// AT4G01370 // AT2G30250 // AT3G57530 // AT2G17220 // AT4G14365 // AT2G38470 // AT4G23810 // AT4G09570 // AT4G39640 // AT1G01560 // AT4G29810 // AT5G45110 // AT3G45640 // AT1G64280 // AT1G80840 // AT4G28400 // AT1G28480
GO:0009814	P	defense response, incompatible interaction	18	70	536	28397	1.1e-15	3.1e-14	// AT4G01370 // AT2G30250 // AT3G57530 // AT2G17220 // AT4G14365 // AT2G38470 // AT4G23810 // AT4G11850 // AT4G09570 // AT4G39640 // AT1G01560 // AT4G29810 // AT5G45110 // AT3G45640 // AT1G64280 // AT1G80840 // AT4G28400 // AT1G28480
GO:0009753	P	response to jasmonic acid stimulus	17	70	471	28397	2.5e-15	6.7e-14	// AT4G01370 // AT4G11280 // AT3G57530 // AT4G14365 // AT2G38470 // AT4G23810 // AT5G54490 // AT1G01560 // AT4G29810 // AT5G45110 // AT3G61190 // AT3G45640 // AT1G64280 // AT1G80840 // AT4G18010 // AT2G27500 // AT1G28480
GO:0006796	P	phosphate metabolic process	26	70	1571	28397	2.5e-15	6.7e-14	// AT1G01560 // AT5G02290 // AT5G46330 // AT1G73500 // AT2G30020 // AT3G45640 // AT3G57760 // AT2G17220 // AT1G61380 // AT4G23180 // AT4G01370 // AT2G30250 // AT3G57530 // AT2G13800 // AT1G70740 // AT4G09570 // AT1G11050 // AT1G03740 // AT4G18010 // AT5G66210 // AT4G33920 // AT4G29810 // AT2G47060 // AT2G39660 // AT1G64280 // AT1G28480
GO:0006793	P	phosphorus metabolic process	26	70	1572	28397	2.5e-15	6.7e-14	// AT1G01560 // AT5G02290 // AT5G46330 // AT1G73500 // AT2G30020 // AT3G45640 // AT3G57760 // AT2G17220 // AT1G61380 // AT4G23180 // AT4G01370 // AT2G30250 // AT3G57530 // AT2G13800 // AT1G70740 // AT4G09570 // AT1G11050 // AT1G03740 // AT4G18010 // AT5G66210 // AT4G33920 // AT4G29810 // AT2G47060 // AT2G39660 // AT1G64280 // AT1G28480
GO:0009862	P	systemic acquired resistance, salicylic acid mediated signaling pathway	14	70	251	28397	3.2e-15	8.2e-14	// AT4G01370 // AT2G30250 // AT3G57530 // AT4G14365 // AT2G38470 // AT4G23810 // AT4G39640 // AT1G01560 // AT4G29810 // AT5G45110 // AT3G45640 // AT1G64280 // AT1G80840 // AT1G28480
GO:0009617	P	response to bacterium	18	70	577	28397	3.8e-15	9.7e-14	// AT4G01370 // AT2G30250 // AT1G01560 // AT4G14365 // AT2G38470 // AT4G23810 // AT4G11850 // AT5G02290 // AT5G46330 // AT4G29810 // AT5G45110 // AT3G45640 // AT1G64280 // AT1G80840 // AT1G03740 // AT4G31800 // AT1G28480 // AT5G05190
GO:0019438	P	aromatic compound biosynthetic process	19	70	680	28397	4e-15	1e-13	// AT4G01370 // AT4G11280 // AT3G57530 // AT2G17220 // AT4G14365 // AT2G38470 // AT1G72330 // AT1G02170 // AT5G66120 // AT1G01560 // AT1G73500 // AT5G45110 // AT4G23810 // AT3G45640 // AT1G64280 // AT1G80840 // AT3G44720 // AT4G09570 // AT4G29810
GO:0009697	P	salicylic acid biosynthetic process	13	70	209	28397	8.9e-15	2.2e-13	// AT4G01370 // AT4G23810 // AT1G01560 // AT2G17220 // AT4G14365 // AT2G38470 // AT1G02170 // AT4G29810 // AT5G45110 // AT3G45640 // AT1G64280 // AT1G80840 // AT4G09570
GO:0023033	P	signaling pathway	17	70	519	28397	1.1e-14	2.8e-13	// AT4G01370 // AT5G26030 // AT3G57530 // AT3G13430 // AT4G14365 // AT4G33920 // AT1G02170 // AT5G46330 // AT1G01560 // AT1G73500 // AT3G45640 // AT1G64280 // AT1G80840 // AT1G76700 // AT4G29810 // AT4G09570 // AT1G28480
GO:0009605	P	response to external stimulus	22	70	1087	28397	1.2e-14	2.8e-13	// AT5G26030 // AT1G80840 // AT4G11280 // AT5G46330 // AT1G73500 // AT2G30020 // AT3G45640 // AT1G01560 // AT2G17220 // AT4G14365 // AT4G23180 // AT1G62300 // AT4G01370 // AT3G57530 // AT4G39640 // AT3G61190 // AT3G44720 // AT4G18010 // AT5G61600 // AT1G64280 // AT4G27280 // AT1G28480
GO:0044283	P	small molecule biosynthetic process	27	70	1865	28397	1.5e-14	3.5e-13	// AT4G11280 // AT4G14365 // AT2G38470 // AT1G73500 // AT3G45640 // AT1G01560 // AT2G17220 // AT1G02170 // AT5G66120 // AT3G55840 // AT4G01370 // AT4G23810 // AT3G57530 // AT1G72330 // AT4G09570 // AT1G11050 // AT1G80840 // AT5G45110 // AT3G61190 // AT3G44720 // AT5G37850 // AT5G52050 // AT5G54490 // AT4G29810 // AT5G61600 // AT1G64280 // AT1G28480
GO:0048519	P	negative regulation of biological process	23	70	1243	28397	1.6e-14	3.7e-13	// AT5G26030 // AT4G14365 // AT2G38470 // AT4G23810 // AT3G45640 // AT1G01560 // AT2G17220 // AT1G02170 // AT1G62300 // AT4G01370 // AT2G30250 // AT3G57530 // AT4G39640 // AT4G09570 // AT1G80840 // AT5G45110 // AT3G61190 // AT4G28400 // AT4G33920 // AT4G29810 // AT2G39660 // AT1G64280 // AT1G28480
GO:0009696	P	salicylic acid metabolic process	13	70	222	28397	1.9e-14	4.2e-13	// AT4G01370 // AT4G23810 // AT1G01560 // AT2G17220 // AT4G14365 // AT2G38470 // AT1G02170 // AT4G29810 // AT5G45110 // AT3G45640 // AT1G64280 // AT1G80840 // AT4G09570
GO:0002679	P	respiratory burst during defense response	11	70	121	28397	2.4e-14	5.3e-13	// AT1G66160 // AT4G14365 // AT2G38470 // AT5G05190 // AT3G55840 // AT5G64660 // AT2G39660 // AT1G64280 // AT1G80840 // AT5G62020 // AT1G62300
GO:0045730	P	respiratory burst	11	70	121	28397	2.4e-14	5.3e-13	// AT1G66160 // AT4G14365 // AT2G38470 // AT5G05190 // AT3G55840 // AT5G64660 // AT2G39660 // AT1G64280 // AT1G80840 // AT5G62020 // AT1G62300
GO:0009738	P	abscisic acid mediated signaling pathway	13	70	252	28397	8.7e-14	1.9e-12	// AT4G01370 // AT3G57530 // AT1G80840 // AT4G09570 // AT1G11050 // AT4G29810 // AT2G30020 // AT3G45640 // AT1G64280 // AT1G01560 // AT4G18010 // AT5G54490 // AT1G28480
GO:0007165	P	signal transduction	25	70	1670	28397	9.4e-14	2e-12	// AT1G80840 // AT2G38470 // AT4G23810 // AT1G73500 // AT2G30020 // AT3G45640 // AT1G01560 // AT2G17220 // AT1G02170 // AT4G14365 // AT4G01370 // AT2G30250 // AT3G57530 // AT4G39640 // AT4G09570 // AT1G11050 // AT5G45110 // AT4G18010 // AT2G27500 // AT3G18690 // AT5G54490 // AT4G29810 // AT2G39660 // AT1G64280 // AT1G28480
GO:0071495	P	cellular response to endogenous stimulus	19	70	815	28397	9.4e-14	2e-12	// AT4G01370 // AT4G23810 // AT3G57530 // AT1G80840 // AT2G38470 // AT4G09570 // AT1G11050 // AT1G01560 // AT1G73500 // AT5G45110 // AT5G54490 // AT2G30020 // AT3G45640 // AT1G64280 // AT4G14365 // AT4G18010 // AT2G27500 // AT1G28480 // AT4G29810
GO:0071215	P	cellular response to abscisic acid stimulus	13	70	267	28397	1.8e-13	3.7e-12	// AT4G01370 // AT3G57530 // AT1G80840 // AT4G09570 // AT1G11050 // AT4G29810 // AT2G30020 // AT3G45640 // AT1G64280 // AT1G01560 // AT4G18010 // AT5G54490 // AT1G28480
GO:0043687	P	post-translational protein modification	27	70	2075	28397	1.9e-13	3.9e-12	// AT1G01560 // AT5G02290 // AT5G46330 // AT1G73500 // AT2G30020 // AT3G45640 // AT3G57760 // AT2G17220 // AT1G61380 // AT4G23180 // AT4G01370 // AT2G30250 // AT3G57530 // AT2G13800 // AT1G70740 // AT4G09570 // AT1G11050 // AT1G66160 // AT5G64660 // AT1G03740 // AT5G66210 // AT4G33920 // AT4G29810 // AT2G47060 // AT2G39660 // AT1G64280 // AT1G28480
GO:0009595	P	detection of biotic stimulus	10	70	104	28397	2.3e-13	4.7e-12	// AT4G01370 // AT4G23810 // AT1G01560 // AT4G14365 // AT2G38470 // AT5G46330 // AT4G29810 // AT3G45640 // AT1G64280 // AT1G80840
GO:0043436	P	oxoacid metabolic process	27	70	2103	28397	2.6e-13	5.1e-12	// AT5G26030 // AT1G01560 // AT2G38470 // AT4G11280 // AT1G73500 // AT3G45640 // AT1G80840 // AT2G17220 // AT1G02170 // AT5G66120 // AT3G55840 // AT4G14365 // AT4G01370 // AT4G23810 // AT1G72330 // AT4G09570 // AT1G11050 // AT5G45110 // AT3G61190 // AT3G44720 // AT5G52050 // AT5G03905 // AT5G54490 // AT4G29810 // AT5G61600 // AT1G64280 // AT1G28480
GO:0034976	P	response to endoplasmic reticulum stress	14	70	352	28397	2.7e-13	5.1e-12	// AT4G01370 // AT5G26030 // AT3G57530 // AT3G13430 // AT4G14365 // AT4G33920 // AT1G02170 // AT1G01560 // AT4G29810 // AT1G64280 // AT1G80840 // AT1G76700 // AT4G09570 // AT1G28480
GO:0006082	P	organic acid metabolic process	27	70	2105	28397	2.6e-13	5.1e-12	// AT5G26030 // AT1G01560 // AT2G38470 // AT4G11280 // AT1G73500 // AT3G45640 // AT1G80840 // AT2G17220 // AT1G02170 // AT5G66120 // AT3G55840 // AT4G14365 // AT4G01370 // AT4G23810 // AT1G72330 // AT4G09570 // AT1G11050 // AT5G45110 // AT3G61190 // AT3G44720 // AT5G52050 // AT5G03905 // AT5G54490 // AT4G29810 // AT5G61600 // AT1G64280 // AT1G28480
GO:0019752	P	carboxylic acid metabolic process	27	70	2103	28397	2.6e-13	5.1e-12	// AT5G26030 // AT1G01560 // AT2G38470 // AT4G11280 // AT1G73500 // AT3G45640 // AT1G80840 // AT2G17220 // AT1G02170 // AT5G66120 // AT3G55840 // AT4G14365 // AT4G01370 // AT4G23810 // AT1G72330 // AT4G09570 // AT1G11050 // AT5G45110 // AT3G61190 // AT3G44720 // AT5G52050 // AT5G03905 // AT5G54490 // AT4G29810 // AT5G61600 // AT1G64280 // AT1G28480
GO:0006468	P	protein amino acid phosphorylation	21	70	1134	28397	2.9e-13	5.5e-12	// AT4G01370 // AT2G30250 // AT3G57530 // AT2G17220 // AT1G01560 // AT4G29810 // AT2G39660 // AT5G46330 // AT4G09570 // AT5G02290 // AT1G70740 // AT1G11050 // AT1G73500 // AT2G13800 // AT2G47060 // AT1G61380 // AT3G45640 // AT1G03740 // AT4G23180 // AT5G66210 // AT3G57760
GO:0042180	P	cellular ketone metabolic process	27	70	2123	28397	3.2e-13	6.1e-12	// AT5G26030 // AT1G01560 // AT2G38470 // AT4G11280 // AT1G73500 // AT3G45640 // AT1G80840 // AT2G17220 // AT1G02170 // AT5G66120 // AT3G55840 // AT4G14365 // AT4G01370 // AT4G23810 // AT1G72330 // AT4G09570 // AT1G11050 // AT5G45110 // AT3G61190 // AT3G44720 // AT5G52050 // AT5G03905 // AT5G54490 // AT4G29810 // AT5G61600 // AT1G64280 // AT1G28480
GO:0023060	P	signal transmission	25	70	1767	28397	3.3e-13	6.1e-12	// AT1G80840 // AT2G38470 // AT4G23810 // AT1G73500 // AT2G30020 // AT3G45640 // AT1G01560 // AT2G17220 // AT1G02170 // AT4G14365 // AT4G01370 // AT2G30250 // AT3G57530 // AT4G39640 // AT4G09570 // AT1G11050 // AT5G45110 // AT4G18010 // AT2G27500 // AT3G18690 // AT5G54490 // AT4G29810 // AT2G39660 // AT1G64280 // AT1G28480
GO:0023046	P	signaling process	25	70	1768	28397	3.3e-13	6.1e-12	// AT1G80840 // AT2G38470 // AT4G23810 // AT1G73500 // AT2G30020 // AT3G45640 // AT1G01560 // AT2G17220 // AT1G02170 // AT4G14365 // AT4G01370 // AT2G30250 // AT3G57530 // AT4G39640 // AT4G09570 // AT1G11050 // AT5G45110 // AT4G18010 // AT2G27500 // AT3G18690 // AT5G54490 // AT4G29810 // AT2G39660 // AT1G64280 // AT1G28480
GO:0009867	P	jasmonic acid mediated signaling pathway	13	70	282	28397	3.4e-13	6.1e-12	// AT4G01370 // AT4G23810 // AT3G57530 // AT4G14365 // AT2G38470 // AT1G01560 // AT4G29810 // AT5G45110 // AT3G45640 // AT1G64280 // AT1G80840 // AT2G27500 // AT1G28480
GO:0071395	P	cellular response to jasmonic acid stimulus	13	70	282	28397	3.4e-13	6.1e-12	// AT4G01370 // AT4G23810 // AT3G57530 // AT4G14365 // AT2G38470 // AT1G01560 // AT4G29810 // AT5G45110 // AT3G45640 // AT1G64280 // AT1G80840 // AT2G27500 // AT1G28480
GO:0044237	P	cellular metabolic process	58	70	11509	28397	4.6e-13	8.1e-12	// AT5G26030 // AT1G80840 // AT2G38470 // AT4G11280 // AT5G02290 // AT1G70740 // AT1G73500 // AT2G30020 // AT3G45640 // AT4G14365 // AT1G03740 // AT3G57760 // AT2G17220 // AT2G46600 // AT4G39640 // AT1G02170 // AT5G66120 // AT5G03030 // AT1G61380 // AT3G55840 // AT4G23180 // AT1G31220 // AT1G63090 // AT1G62300 // AT4G01370 // AT2G30250 // AT3G57530 // AT2G13800 // AT1G72330 // AT5G46330 // AT4G09…
GO:0006605	P	protein targeting	19	70	906	28397	5.9e-13	1e-11	// AT4G01370 // AT5G26030 // AT3G57530 // AT4G14365 // AT2G38470 // AT2G30250 // AT4G33920 // AT1G02170 // AT3G44720 // AT1G01560 // AT4G29810 // AT5G45110 // AT2G39660 // AT4G23810 // AT3G45640 // AT1G64280 // AT1G80840 // AT2G27500 // AT1G28480
GO:0051789	P	response to protein stimulus	14	70	376	28397	6.3e-13	1.1e-11	// AT4G01370 // AT5G26030 // AT3G57530 // AT3G13430 // AT4G14365 // AT4G33920 // AT1G02170 // AT1G01560 // AT4G29810 // AT1G64280 // AT1G80840 // AT1G76700 // AT4G09570 // AT1G28480
GO:0016310	P	phosphorylation	22	70	1354	28397	8.9e-13	1.5e-11	// AT1G01560 // AT5G02290 // AT5G46330 // AT1G73500 // AT3G45640 // AT3G57760 // AT2G17220 // AT1G61380 // AT4G23180 // AT4G01370 // AT2G30250 // AT3G57530 // AT2G13800 // AT1G70740 // AT4G09570 // AT1G11050 // AT1G03740 // AT4G18010 // AT5G66210 // AT4G29810 // AT2G47060 // AT2G39660
GO:0033036	P	macromolecule localization	23	70	1541	28397	1.3e-12	2.2e-11	// AT5G26030 // AT1G80840 // AT2G38470 // AT4G23810 // AT5G46330 // AT3G45640 // AT1G01560 // AT1G02170 // AT4G14365 // AT4G01370 // AT2G30250 // AT3G57530 // AT5G45110 // AT3G44720 // AT4G18010 // AT5G52050 // AT2G27500 // AT5G43190 // AT4G33920 // AT4G29810 // AT2G39660 // AT1G64280 // AT1G28480
GO:0070727	P	cellular macromolecule localization	20	70	1093	28397	1.5e-12	2.5e-11	// AT4G01370 // AT5G26030 // AT3G57530 // AT4G14365 // AT2G38470 // AT2G30250 // AT4G33920 // AT1G02170 // AT3G44720 // AT5G46330 // AT1G01560 // AT4G29810 // AT5G45110 // AT2G39660 // AT4G23810 // AT3G45640 // AT1G64280 // AT1G80840 // AT2G27500 // AT1G28480
GO:0006725	P	cellular aromatic compound metabolic process	19	70	1022	28397	4.6e-12	7.7e-11	// AT4G01370 // AT4G11280 // AT3G57530 // AT2G17220 // AT4G14365 // AT2G38470 // AT1G72330 // AT1G02170 // AT5G66120 // AT1G01560 // AT1G73500 // AT5G45110 // AT4G23810 // AT3G45640 // AT1G64280 // AT1G80840 // AT3G44720 // AT4G09570 // AT4G29810
GO:0002252	P	immune effector process	12	70	273	28397	5.1e-12	8.4e-11	// AT1G66160 // AT4G14365 // AT2G38470 // AT5G05190 // AT3G55840 // AT5G64660 // AT2G39660 // AT1G64280 // AT1G80840 // AT5G62020 // AT4G31800 // AT1G62300
GO:0051606	P	detection of stimulus	10	70	148	28397	6.2e-12	1e-10	// AT4G01370 // AT4G23810 // AT1G01560 // AT4G14365 // AT2G38470 // AT5G46330 // AT4G29810 // AT3G45640 // AT1G64280 // AT1G80840
GO:0000165	P	MAPKKK cascade	11	70	209	28397	6.6e-12	1.1e-10	// AT4G01370 // AT4G23810 // AT3G57530 // AT4G14365 // AT2G38470 // AT1G01560 // AT4G29810 // AT3G45640 // AT1G64280 // AT1G80840 // AT1G28480
GO:0006886	P	intracellular protein transport	19	70	1044	28397	6.6e-12	1.1e-10	// AT4G01370 // AT5G26030 // AT3G57530 // AT4G14365 // AT2G38470 // AT2G30250 // AT4G33920 // AT1G02170 // AT3G44720 // AT1G01560 // AT4G29810 // AT5G45110 // AT2G39660 // AT4G23810 // AT3G45640 // AT1G64280 // AT1G80840 // AT2G27500 // AT1G28480
GO:0048523	P	negative regulation of cellular process	17	70	789	28397	7.9e-12	1.2e-10	// AT4G01370 // AT5G26030 // AT3G57530 // AT4G14365 // AT2G38470 // AT2G30250 // AT4G33920 // AT1G02170 // AT2G39660 // AT1G01560 // AT4G29810 // AT5G45110 // AT3G45640 // AT1G64280 // AT1G80840 // AT1G28480 // AT1G62300
GO:0034613	P	cellular protein localization	19	70	1059	28397	8.5e-12	1.3e-10	// AT4G01370 // AT5G26030 // AT3G57530 // AT4G14365 // AT2G38470 // AT2G30250 // AT4G33920 // AT1G02170 // AT3G44720 // AT1G01560 // AT4G29810 // AT5G45110 // AT2G39660 // AT4G23810 // AT3G45640 // AT1G64280 // AT1G80840 // AT2G27500 // AT1G28480
GO:0007243	P	protein kinase cascade	11	70	223	28397	1.3e-11	2e-10	// AT4G01370 // AT4G23810 // AT3G57530 // AT4G14365 // AT2G38470 // AT1G01560 // AT4G29810 // AT3G45640 // AT1G64280 // AT1G80840 // AT1G28480
GO:0042742	P	defense response to bacterium	13	70	394	28397	2e-11	3e-10	// AT4G01370 // AT4G23810 // AT4G14365 // AT2G38470 // AT4G11850 // AT5G46330 // AT4G29810 // AT5G45110 // AT3G45640 // AT1G64280 // AT1G80840 // AT1G28480 // AT4G31800
GO:0006464	P	protein modification process	28	70	2773	28397	2.5e-11	3.8e-10	// AT1G01560 // AT5G02290 // AT5G46330 // AT1G73500 // AT2G30020 // AT3G45640 // AT3G57760 // AT2G17220 // AT1G61380 // AT4G23180 // AT4G01370 // AT2G30250 // AT3G57530 // AT2G13800 // AT1G70740 // AT4G09570 // AT1G11050 // AT1G66160 // AT5G64660 // AT1G03740 // AT5G66210 // AT1G63090 // AT4G33920 // AT4G29810 // AT2G47060 // AT2G39660 // AT1G64280 // AT1G28480
GO:0009719	P	response to endogenous stimulus	22	70	1615	28397	2.7e-11	4e-10	// AT4G11280 // AT1G80840 // AT2G38470 // AT1G73500 // AT2G30020 // AT3G45640 // AT1G01560 // AT4G14365 // AT4G01370 // AT4G23810 // AT3G57530 // AT4G09570 // AT1G11050 // AT5G45110 // AT2G26740 // AT3G61190 // AT4G18010 // AT2G27500 // AT5G54490 // AT4G29810 // AT1G64280 // AT1G28480
GO:0045184	P	establishment of protein localization	19	70	1160	28397	3.9e-11	5.8e-10	// AT4G01370 // AT5G26030 // AT3G57530 // AT4G14365 // AT2G38470 // AT2G30250 // AT4G33920 // AT1G02170 // AT3G44720 // AT1G01560 // AT4G29810 // AT5G45110 // AT2G39660 // AT4G23810 // AT3G45640 // AT1G64280 // AT1G80840 // AT2G27500 // AT1G28480
GO:0015031	P	protein transport	19	70	1160	28397	3.9e-11	5.8e-10	// AT4G01370 // AT5G26030 // AT3G57530 // AT4G14365 // AT2G38470 // AT2G30250 // AT4G33920 // AT1G02170 // AT3G44720 // AT1G01560 // AT4G29810 // AT5G45110 // AT2G39660 // AT4G23810 // AT3G45640 // AT1G64280 // AT1G80840 // AT2G27500 // AT1G28480
GO:0008152	P	metabolic process	60	70	13633	28397	5.4e-11	7.8e-10	// AT5G26030 // AT1G80840 // AT2G38470 // AT4G11280 // AT5G02290 // AT1G70740 // AT1G73500 // AT2G30020 // AT3G45640 // AT4G14365 // AT1G03740 // AT3G57760 // AT2G17220 // AT2G46600 // AT4G39640 // AT1G02170 // AT5G66120 // AT5G66210 // AT5G03030 // AT1G61380 // AT3G55840 // AT4G23180 // AT1G31220 // AT1G63090 // AT1G62300 // AT4G01370 // AT2G30250 // AT3G57530 // AT2G13800 // AT5G05190 // AT1G72…
GO:0010310	P	regulation of hydrogen peroxide metabolic process	10	70	187	28397	5.5e-11	8e-10	// AT4G01370 // AT4G23810 // AT1G01560 // AT4G14365 // AT2G38470 // AT4G29810 // AT3G45640 // AT1G64280 // AT1G80840 // AT1G28480
GO:0080010	P	regulation of oxygen and reactive oxygen species metabolic process	10	70	188	28397	5.8e-11	8.3e-10	// AT4G01370 // AT4G23810 // AT1G01560 // AT4G14365 // AT2G38470 // AT4G29810 // AT3G45640 // AT1G64280 // AT1G80840 // AT1G28480
GO:0044281	P	small molecule metabolic process	33	70	4065	28397	6e-11	8.5e-10	// AT5G26030 // AT5G66120 // AT1G80840 // AT2G38470 // AT4G11280 // AT1G73500 // AT3G45640 // AT1G01560 // AT2G17220 // AT1G02170 // AT1G72330 // AT3G55840 // AT4G14365 // AT1G31220 // AT4G01370 // AT4G23810 // AT3G57530 // AT4G39640 // AT4G09570 // AT1G11050 // AT5G45110 // AT3G61190 // AT3G44720 // AT5G37850 // AT4G18010 // AT5G52050 // AT4G11850 // AT5G03905 // AT5G54490 // AT4G29810 // AT5G61…
GO:0009692	P	ethylene metabolic process	9	70	131	28397	6.5e-11	9.1e-10	// AT4G11280 // AT1G72330 // AT5G54490 // AT1G11050 // AT1G73500 // AT3G55840 // AT5G61600 // AT5G52050 // AT1G28480
GO:0009693	P	ethylene biosynthetic process	9	70	131	28397	6.5e-11	9.1e-10	// AT4G11280 // AT1G72330 // AT5G54490 // AT1G11050 // AT1G73500 // AT3G55840 // AT5G61600 // AT5G52050 // AT1G28480
GO:0043449	P	cellular alkene metabolic process	9	70	133	28397	7.4e-11	1e-09	// AT4G11280 // AT1G72330 // AT5G54490 // AT1G11050 // AT1G73500 // AT3G55840 // AT5G61600 // AT5G52050 // AT1G28480
GO:0043450	P	alkene biosynthetic process	9	70	133	28397	7.4e-11	1e-09	// AT4G11280 // AT1G72330 // AT5G54490 // AT1G11050 // AT1G73500 // AT3G55840 // AT5G61600 // AT5G52050 // AT1G28480
GO:0008104	P	protein localization	19	70	1216	28397	8.7e-11	1.2e-09	// AT4G01370 // AT5G26030 // AT3G57530 // AT4G14365 // AT2G38470 // AT2G30250 // AT4G33920 // AT1G02170 // AT3G44720 // AT1G01560 // AT4G29810 // AT5G45110 // AT2G39660 // AT4G23810 // AT3G45640 // AT1G64280 // AT1G80840 // AT2G27500 // AT1G28480
GO:0009987	P	cellular process	61	70	14419	28397	1.5e-10	2e-09	// AT5G26030 // AT1G80840 // AT2G38470 // AT4G11280 // AT5G02290 // AT1G70740 // AT1G73500 // AT2G30020 // AT3G45640 // AT4G14365 // AT1G03740 // AT3G57760 // AT2G17220 // AT2G46600 // AT4G39640 // AT1G02170 // AT5G66120 // AT5G66210 // AT5G03030 // AT1G61380 // AT3G55840 // AT4G23180 // AT1G31220 // AT1G63090 // AT1G62300 // AT4G01370 // AT2G30250 // AT3G57530 // AT2G13800 // AT1G72330 // AT5G46…
GO:0046907	P	intracellular transport	20	70	1423	28397	1.6e-10	2.1e-09	// AT4G01370 // AT5G26030 // AT3G57530 // AT4G14365 // AT2G38470 // AT2G30250 // AT4G33920 // AT1G02170 // AT3G44720 // AT1G01560 // AT4G29810 // AT5G45110 // AT2G39660 // AT4G23810 // AT3G45640 // AT1G64280 // AT1G80840 // AT1G76700 // AT2G27500 // AT1G28480
GO:0016053	P	organic acid biosynthetic process	18	70	1116	28397	1.8e-10	2.4e-09	// AT4G01370 // AT4G23810 // AT1G01560 // AT2G17220 // AT4G14365 // AT2G38470 // AT1G02170 // AT5G66120 // AT1G73500 // AT5G45110 // AT3G61190 // AT3G45640 // AT1G64280 // AT1G80840 // AT3G44720 // AT4G09570 // AT1G28480 // AT4G29810
GO:0046394	P	carboxylic acid biosynthetic process	18	70	1116	28397	1.8e-10	2.4e-09	// AT4G01370 // AT4G23810 // AT1G01560 // AT2G17220 // AT4G14365 // AT2G38470 // AT1G02170 // AT5G66120 // AT1G73500 // AT5G45110 // AT3G61190 // AT3G45640 // AT1G64280 // AT1G80840 // AT3G44720 // AT4G09570 // AT1G28480 // AT4G29810
GO:0051641	P	cellular localization	21	70	1613	28397	1.9e-10	2.5e-09	// AT4G01370 // AT5G26030 // AT3G57530 // AT4G14365 // AT2G38470 // AT2G30250 // AT4G33920 // AT1G02170 // AT3G44720 // AT5G46330 // AT1G01560 // AT4G29810 // AT5G45110 // AT2G39660 // AT4G23810 // AT3G45640 // AT1G64280 // AT1G80840 // AT1G76700 // AT2G27500 // AT1G28480
GO:0009755	P	hormone-mediated signaling pathway	14	70	600	28397	2.6e-10	3.3e-09	// AT4G01370 // AT3G57530 // AT1G80840 // AT4G09570 // AT1G11050 // AT1G73500 // AT2G30020 // AT3G45640 // AT1G64280 // AT1G01560 // AT4G18010 // AT5G54490 // AT1G28480 // AT4G29810
GO:0032787	P	monocarboxylic acid metabolic process	20	70	1481	28397	3.1e-10	4e-09	// AT4G01370 // AT5G26030 // AT1G01560 // AT2G17220 // AT1G80840 // AT2G38470 // AT1G72330 // AT4G11280 // AT5G03905 // AT1G02170 // AT1G73500 // AT5G45110 // AT3G61190 // AT4G23810 // AT3G45640 // AT1G64280 // AT4G14365 // AT4G29810 // AT4G09570 // AT1G28480
GO:0009737	P	response to abscisic acid stimulus	14	70	621	28397	4e-10	5.1e-09	// AT4G01370 // AT4G11280 // AT3G57530 // AT1G80840 // AT4G09570 // AT1G11050 // AT4G29810 // AT2G30020 // AT3G45640 // AT1G64280 // AT1G01560 // AT4G18010 // AT5G54490 // AT1G28480
GO:0032870	P	cellular response to hormone stimulus	14	70	641	28397	6e-10	7.5e-09	// AT4G01370 // AT3G57530 // AT1G80840 // AT4G09570 // AT1G11050 // AT1G73500 // AT2G30020 // AT3G45640 // AT1G64280 // AT1G01560 // AT4G18010 // AT5G54490 // AT1G28480 // AT4G29810
GO:0043412	P	macromolecule modification	28	70	3199	28397	6.8e-10	8.5e-09	// AT1G01560 // AT5G02290 // AT5G46330 // AT1G73500 // AT2G30020 // AT3G45640 // AT3G57760 // AT2G17220 // AT1G61380 // AT4G23180 // AT4G01370 // AT2G30250 // AT3G57530 // AT2G13800 // AT1G70740 // AT4G09570 // AT1G11050 // AT1G66160 // AT5G64660 // AT1G03740 // AT5G66210 // AT1G63090 // AT4G33920 // AT4G29810 // AT2G47060 // AT2G39660 // AT1G64280 // AT1G28480
GO:0051649	P	establishment of localization in cell	20	70	1554	28397	7.2e-10	8.8e-09	// AT4G01370 // AT5G26030 // AT3G57530 // AT4G14365 // AT2G38470 // AT2G30250 // AT4G33920 // AT1G02170 // AT3G44720 // AT1G01560 // AT4G29810 // AT5G45110 // AT2G39660 // AT4G23810 // AT3G45640 // AT1G64280 // AT1G80840 // AT1G76700 // AT2G27500 // AT1G28480
GO:0042743	P	hydrogen peroxide metabolic process	11	70	335	28397	8.3e-10	1e-08	// AT4G01370 // AT4G23810 // AT1G01560 // AT4G14365 // AT2G38470 // AT2G46600 // AT3G45640 // AT1G64280 // AT1G80840 // AT4G29810 // AT1G28480
GO:0043900	P	regulation of multi-organism process	8	70	118	28397	8.8e-10	1.1e-08	// AT4G01370 // AT4G23810 // AT1G80840 // AT4G31800 // AT4G29810 // AT3G45640 // AT1G64280 // AT2G38470
GO:0006800	P	oxygen and reactive oxygen species metabolic process	11	70	347	28397	1.2e-09	1.4e-08	// AT4G01370 // AT4G23810 // AT1G01560 // AT4G14365 // AT2G38470 // AT2G46600 // AT3G45640 // AT1G64280 // AT1G80840 // AT4G29810 // AT1G28480
GO:0050794	P	regulation of cellular process	33	70	4595	28397	1.6e-09	1.8e-08	// AT5G26030 // AT1G80840 // AT2G38470 // AT4G23810 // AT5G46330 // AT1G73500 // AT2G30020 // AT3G45640 // AT4G14365 // AT2G17220 // AT1G02170 // AT1G62300 // AT4G01370 // AT2G30250 // AT3G57530 // AT4G39640 // AT4G09570 // AT2G39660 // AT1G11050 // AT5G45110 // AT3G44720 // AT5G62020 // AT4G18010 // AT2G27500 // AT1G01560 // AT4G31800 // AT4G33920 // AT5G54490 // AT4G29810 // AT3G18690 // AT5G61…
GO:0061025	P	membrane fusion	10	70	275	28397	2e-09	2.4e-08	// AT5G26030 // AT3G13430 // AT4G14365 // AT2G38470 // AT2G30250 // AT4G33920 // AT1G02170 // AT5G45110 // AT1G64280 // AT1G80840
GO:0006944	P	cellular membrane fusion	10	70	275	28397	2e-09	2.4e-08	// AT5G26030 // AT3G13430 // AT4G14365 // AT2G38470 // AT2G30250 // AT4G33920 // AT1G02170 // AT5G45110 // AT1G64280 // AT1G80840
GO:0050789	P	regulation of biological process	35	70	5235	28397	2.4e-09	2.8e-08	// AT5G26030 // AT4G18010 // AT1G80840 // AT2G38470 // AT4G23810 // AT5G46330 // AT1G73500 // AT2G30020 // AT3G45640 // AT4G14365 // AT2G17220 // AT1G02170 // AT1G62300 // AT4G01370 // AT2G30250 // AT3G57530 // AT4G39640 // AT4G09570 // AT2G39660 // AT1G11050 // AT5G45110 // AT3G61190 // AT3G44720 // AT5G62020 // AT4G28400 // AT2G27500 // AT1G01560 // AT4G31800 // AT4G33920 // AT5G54490 // AT4G29…
GO:0044238	P	primary metabolic process	53	70	11717	28397	5.2e-09	6e-08	// AT4G11280 // AT1G80840 // AT2G38470 // AT4G23810 // AT5G02290 // AT1G70740 // AT1G73500 // AT2G30020 // AT3G45640 // AT1G01560 // AT1G03740 // AT3G57760 // AT2G17220 // AT4G39640 // AT1G02170 // AT5G66120 // AT5G66210 // AT5G03030 // AT1G61380 // AT3G55840 // AT4G23180 // AT1G31220 // AT1G62300 // AT4G01370 // AT2G30250 // AT3G57530 // AT2G13800 // AT1G72330 // AT5G46330 // AT4G09570 // AT2G39…
GO:0006555	P	methionine metabolic process	9	70	236	28397	9.2e-09	1.1e-07	// AT4G11280 // AT1G72330 // AT5G54490 // AT1G11050 // AT1G73500 // AT3G55840 // AT5G61600 // AT5G52050 // AT1G28480
GO:0016311	P	dephosphorylation	9	70	245	28397	1.3e-08	1.4e-07	// AT4G01370 // AT1G01560 // AT4G33920 // AT4G29810 // AT2G30020 // AT3G45640 // AT1G64280 // AT4G18010 // AT1G28480
GO:0052542	P	callose deposition during defense response	6	70	62	28397	1.7e-08	1.9e-07	// AT5G26030 // AT4G33920 // AT5G46330 // AT5G45110 // AT4G18010 // AT5G52050
GO:0044267	P	cellular protein metabolic process	32	70	4775	28397	1.8e-08	2e-07	// AT1G01560 // AT5G02290 // AT5G46330 // AT1G73500 // AT2G30020 // AT3G45640 // AT3G57760 // AT2G17220 // AT5G03030 // AT1G61380 // AT4G23180 // AT4G01370 // AT2G30250 // AT3G57530 // AT2G13800 // AT1G70740 // AT4G09570 // AT1G11050 // AT1G66160 // AT5G64660 // AT5G54940 // AT1G03740 // AT5G66210 // AT1G63090 // AT5G43190 // AT4G33920 // AT4G29810 // AT2G47060 // AT2G39660 // AT1G64280 // AT1G76…
GO:0009723	P	response to ethylene stimulus	10	70	353	28397	2e-08	2.2e-07	// AT4G01370 // AT4G11280 // AT3G57530 // AT1G80840 // AT5G54490 // AT1G11050 // AT1G73500 // AT1G01560 // AT4G18010 // AT1G28480
GO:0006575	P	cellular amino acid derivative metabolic process	13	70	714	28397	2.2e-08	2.4e-07	// AT4G11280 // AT3G57530 // AT4G39640 // AT4G11850 // AT3G44720 // AT1G72330 // AT1G11050 // AT1G73500 // AT3G55840 // AT5G61600 // AT5G52050 // AT5G54490 // AT1G28480
GO:0009066	P	aspartate family amino acid metabolic process	9	70	278	28397	3.6e-08	3.9e-07	// AT4G11280 // AT1G72330 // AT5G54490 // AT1G11050 // AT1G73500 // AT3G55840 // AT5G61600 // AT5G52050 // AT1G28480
GO:0019538	P	protein metabolic process	33	70	5220	28397	4e-08	4.4e-07	// AT1G01560 // AT5G02290 // AT5G46330 // AT1G73500 // AT2G30020 // AT3G45640 // AT3G57760 // AT2G17220 // AT1G02170 // AT5G03030 // AT1G61380 // AT4G23180 // AT4G01370 // AT2G30250 // AT3G57530 // AT2G13800 // AT1G70740 // AT4G09570 // AT1G11050 // AT1G66160 // AT5G64660 // AT5G54940 // AT1G03740 // AT5G66210 // AT1G63090 // AT5G43190 // AT4G33920 // AT4G29810 // AT2G47060 // AT2G39660 // AT1G64…
GO:0065007	P	biological regulation	36	70	6222	28397	6.3e-08	6.8e-07	// AT5G26030 // AT4G18010 // AT1G80840 // AT2G38470 // AT4G23810 // AT5G46330 // AT1G73500 // AT2G30020 // AT3G45640 // AT4G14365 // AT2G17220 // AT1G02170 // AT1G62300 // AT4G01370 // AT2G30250 // AT3G57530 // AT4G39640 // AT4G09570 // AT2G39660 // AT1G11050 // AT5G45110 // AT3G61190 // AT3G44720 // AT5G62020 // AT4G28400 // AT2G27500 // AT5G04340 // AT1G01560 // AT4G31800 // AT4G33920 // AT5G54…
GO:0006470	P	protein amino acid dephosphorylation	8	70	214	28397	7.5e-08	8.1e-07	// AT4G01370 // AT1G01560 // AT4G33920 // AT4G29810 // AT2G30020 // AT3G45640 // AT1G64280 // AT1G28480
GO:0042398	P	cellular amino acid derivative biosynthetic process	11	70	534	28397	8.9e-08	9.5e-07	// AT4G11280 // AT3G57530 // AT1G72330 // AT5G54490 // AT3G44720 // AT1G11050 // AT1G73500 // AT3G55840 // AT5G61600 // AT5G52050 // AT1G28480
GO:0061024	P	membrane organization	11	70	543	28397	1.1e-07	1.1e-06	// AT5G26030 // AT3G13430 // AT4G14365 // AT2G38470 // AT2G30250 // AT4G33920 // AT1G02170 // AT5G46330 // AT5G45110 // AT1G64280 // AT1G80840
GO:0016044	P	cellular membrane organization	11	70	543	28397	1.1e-07	1.1e-06	// AT5G26030 // AT3G13430 // AT4G14365 // AT2G38470 // AT2G30250 // AT4G33920 // AT1G02170 // AT5G46330 // AT5G45110 // AT1G64280 // AT1G80840
GO:0006790	P	sulfur metabolic process	12	70	683	28397	1.2e-07	1.2e-06	// AT4G11280 // AT2G38470 // AT1G72330 // AT5G54490 // AT4G39640 // AT1G11050 // AT1G73500 // AT5G61600 // AT3G55840 // AT3G45640 // AT5G52050 // AT1G28480
GO:0051179	P	localization	27	70	3819	28397	1.5e-07	1.5e-06	// AT5G26030 // AT1G80840 // AT2G38470 // AT4G23810 // AT5G46330 // AT3G45640 // AT1G01560 // AT1G66160 // AT1G02170 // AT5G03030 // AT4G14365 // AT1G62300 // AT4G01370 // AT2G30250 // AT3G57530 // AT5G45110 // AT3G44720 // AT4G18010 // AT5G52050 // AT2G27500 // AT5G43190 // AT4G33920 // AT4G29810 // AT2G39660 // AT1G64280 // AT1G76700 // AT1G28480
GO:0006810	P	transport	26	70	3577	28397	1.7e-07	1.7e-06	// AT5G26030 // AT4G14365 // AT2G38470 // AT4G23810 // AT5G46330 // AT3G45640 // AT1G01560 // AT1G66160 // AT1G02170 // AT5G03030 // AT1G62300 // AT4G01370 // AT2G30250 // AT3G57530 // AT1G80840 // AT5G45110 // AT3G44720 // AT5G52050 // AT2G27500 // AT5G43190 // AT4G33920 // AT4G29810 // AT2G39660 // AT1G64280 // AT1G76700 // AT1G28480
GO:0052545	P	callose localization	6	70	93	28397	1.7e-07	1.7e-06	// AT5G26030 // AT4G33920 // AT5G46330 // AT5G45110 // AT4G18010 // AT5G52050
GO:0033037	P	polysaccharide localization	6	70	94	28397	1.8e-07	1.8e-06	// AT5G26030 // AT4G33920 // AT5G46330 // AT5G45110 // AT4G18010 // AT5G52050
GO:0009725	P	response to hormone stimulus	16	70	1375	28397	2e-07	2e-06	// AT4G01370 // AT4G11280 // AT3G57530 // AT1G80840 // AT4G09570 // AT1G11050 // AT1G73500 // AT2G26740 // AT2G30020 // AT3G45640 // AT1G64280 // AT1G01560 // AT4G18010 // AT5G54490 // AT1G28480 // AT4G29810
GO:0042538	P	hyperosmotic salinity response	7	70	162	28397	2e-07	2e-06	// AT4G01370 // AT3G57530 // AT1G01560 // AT5G54490 // AT5G37850 // AT4G18010 // AT1G28480
GO:0006972	P	hyperosmotic response	8	70	251	28397	2.4e-07	2.4e-06	// AT4G01370 // AT3G57530 // AT1G01560 // AT5G54490 // AT4G29810 // AT5G37850 // AT4G18010 // AT1G28480
GO:0051234	P	establishment of localization	26	70	3652	28397	2.5e-07	2.5e-06	// AT5G26030 // AT4G14365 // AT2G38470 // AT4G23810 // AT5G46330 // AT3G45640 // AT1G01560 // AT1G66160 // AT1G02170 // AT5G03030 // AT1G62300 // AT4G01370 // AT2G30250 // AT3G57530 // AT1G80840 // AT5G45110 // AT3G44720 // AT5G52050 // AT2G27500 // AT5G43190 // AT4G33920 // AT4G29810 // AT2G39660 // AT1G64280 // AT1G76700 // AT1G28480
GO:0002237	P	response to molecule of bacterial origin	6	70	102	28397	2.8e-07	2.7e-06	// AT2G30250 // AT4G14365 // AT5G05190 // AT1G80840 // AT1G03740 // AT4G31800
GO:0007154	P	cell communication	12	70	758	28397	3.6e-07	3.5e-06	// AT4G01370 // AT3G57530 // AT2G17220 // AT1G01560 // AT4G09570 // AT4G29810 // AT1G61380 // AT3G45640 // AT1G64280 // AT4G23180 // AT1G28480 // AT1G62300
GO:0009409	P	response to cold	11	70	629	28397	4.4e-07	4.3e-06	// AT4G01370 // AT2G30250 // AT3G57530 // AT1G01560 // AT2G38470 // AT3G44720 // AT4G29810 // AT3G61190 // AT3G45640 // AT1G64280 // AT1G28480
GO:0044249	P	cellular biosynthetic process	39	70	7737	28397	5.1e-07	4.9e-06	// AT5G26030 // AT1G80840 // AT2G38470 // AT4G11280 // AT5G02290 // AT1G73500 // AT3G45640 // AT4G14365 // AT1G03740 // AT2G17220 // AT1G02170 // AT5G66120 // AT3G55840 // AT1G31220 // AT1G62300 // AT4G01370 // AT2G30250 // AT3G57530 // AT1G72330 // AT4G09570 // AT2G39660 // AT1G11050 // AT5G45110 // AT3G61190 // AT4G23810 // AT3G44720 // AT5G54940 // AT5G37850 // AT5G62020 // AT5G52050 // AT1G01…
GO:0009581	P	detection of external stimulus	5	70	60	28397	5.7e-07	5.5e-06	// AT1G64280 // AT4G14365 // AT5G46330 // AT1G80840 // AT1G01560
GO:0009612	P	response to mechanical stimulus	5	70	63	28397	7.2e-07	6.8e-06	// AT4G11280 // AT1G80840 // AT3G61190 // AT4G27280 // AT5G61600
GO:0009628	P	response to abiotic stimulus	21	70	2635	28397	9.2e-07	8.7e-06	// AT4G01370 // AT2G30250 // AT3G57530 // AT1G80840 // AT2G38470 // AT4G11280 // AT3G44720 // AT5G61600 // AT1G01560 // AT1G73500 // AT2G26740 // AT3G61190 // AT3G45640 // AT1G64280 // AT4G14365 // AT5G37850 // AT4G18010 // AT4G27280 // AT5G54490 // AT1G28480 // AT4G29810
GO:0006970	P	response to osmotic stress	12	70	842	28397	1.1e-06	9.9e-06	// AT4G01370 // AT2G30250 // AT3G57530 // AT1G01560 // AT2G38470 // AT5G54490 // AT1G73500 // AT3G45640 // AT5G37850 // AT4G18010 // AT1G28480 // AT4G29810
GO:0034641	P	cellular nitrogen compound metabolic process	15	70	1373	28397	1.1e-06	1e-05	// AT5G26030 // AT2G38470 // AT1G72330 // AT4G11280 // AT3G44720 // AT5G66120 // AT1G11050 // AT1G73500 // AT4G11850 // AT5G61600 // AT3G55840 // AT3G45640 // AT5G52050 // AT5G54490 // AT1G28480
GO:0009058	P	biosynthetic process	39	70	7962	28397	1.1e-06	1e-05	// AT5G26030 // AT1G80840 // AT2G38470 // AT4G11280 // AT5G02290 // AT1G73500 // AT3G45640 // AT4G14365 // AT1G03740 // AT2G17220 // AT1G02170 // AT5G66120 // AT3G55840 // AT1G31220 // AT1G62300 // AT4G01370 // AT2G30250 // AT3G57530 // AT1G72330 // AT4G09570 // AT2G39660 // AT1G11050 // AT5G45110 // AT3G61190 // AT4G23810 // AT3G44720 // AT5G54940 // AT5G37850 // AT5G62020 // AT5G52050 // AT1G01…
GO:0035304	P	regulation of protein amino acid dephosphorylation	6	70	135	28397	1.3e-06	1.2e-05	// AT4G01370 // AT1G01560 // AT4G29810 // AT3G45640 // AT1G64280 // AT1G28480
GO:0035303	P	regulation of dephosphorylation	6	70	137	28397	1.5e-06	1.3e-05	// AT4G01370 // AT1G01560 // AT4G29810 // AT3G45640 // AT1G64280 // AT1G28480
GO:0000096	P	sulfur amino acid metabolic process	9	70	465	28397	2.4e-06	2.2e-05	// AT4G11280 // AT1G72330 // AT5G54490 // AT1G11050 // AT1G73500 // AT3G55840 // AT5G61600 // AT5G52050 // AT1G28480
GO:0031399	P	regulation of protein modification process	6	70	150	28397	2.4e-06	2.2e-05	// AT4G01370 // AT1G01560 // AT4G29810 // AT3G45640 // AT1G64280 // AT1G28480
GO:0044106	P	cellular amine metabolic process	12	70	947	28397	3.5e-06	3.2e-05	// AT4G11280 // AT1G72330 // AT4G11850 // AT3G44720 // AT5G66120 // AT1G11050 // AT1G73500 // AT3G55840 // AT5G61600 // AT5G52050 // AT5G54490 // AT1G28480
GO:0009651	P	response to salt stress	11	70	788	28397	3.8e-06	3.4e-05	// AT4G01370 // AT2G30250 // AT3G57530 // AT1G01560 // AT2G38470 // AT5G54490 // AT1G73500 // AT5G37850 // AT4G18010 // AT1G28480 // AT4G29810
GO:0006519	P	cellular amino acid and derivative metabolic process	14	70	1324	28397	3.9e-06	3.5e-05	// AT4G11280 // AT3G57530 // AT4G39640 // AT1G72330 // AT4G11850 // AT3G44720 // AT5G66120 // AT1G11050 // AT1G73500 // AT3G55840 // AT5G61600 // AT5G52050 // AT5G54490 // AT1G28480
GO:0009308	P	amine metabolic process	12	70	1034	28397	8.5e-06	7.5e-05	// AT4G11280 // AT1G72330 // AT4G11850 // AT3G44720 // AT5G66120 // AT1G11050 // AT1G73500 // AT3G55840 // AT5G61600 // AT5G52050 // AT5G54490 // AT1G28480
GO:0044260	P	cellular macromolecule metabolic process	39	70	8616	28397	9.3e-06	8.2e-05	// AT1G80840 // AT2G38470 // AT4G23810 // AT5G02290 // AT5G46330 // AT1G73500 // AT2G30020 // AT3G45640 // AT1G01560 // AT1G03740 // AT3G57760 // AT2G17220 // AT5G03030 // AT1G61380 // AT4G23180 // AT1G62300 // AT4G01370 // AT2G30250 // AT3G57530 // AT2G13800 // AT1G70740 // AT4G09570 // AT2G39660 // AT1G11050 // AT1G66160 // AT5G64660 // AT5G54940 // AT5G62020 // AT5G66210 // AT1G63090 // AT4G31…
GO:0009414	P	response to water deprivation	8	70	416	28397	9.6e-06	8.3e-05	// AT4G01370 // AT3G57530 // AT1G01560 // AT2G38470 // AT5G54490 // AT2G26740 // AT4G18010 // AT1G28480
GO:0006520	P	cellular amino acid metabolic process	11	70	882	28397	1.1e-05	9.4e-05	// AT4G11280 // AT1G72330 // AT3G44720 // AT5G66120 // AT1G11050 // AT1G73500 // AT3G55840 // AT5G61600 // AT5G52050 // AT5G54490 // AT1G28480
GO:0009415	P	response to water	8	70	424	28397	1.1e-05	9.4e-05	// AT4G01370 // AT3G57530 // AT1G01560 // AT2G38470 // AT5G54490 // AT2G26740 // AT4G18010 // AT1G28480
GO:0009733	P	response to auxin stimulus	8	70	431	28397	1.2e-05	0.00011	// AT4G01370 // AT4G11280 // AT3G57530 // AT1G01560 // AT5G54490 // AT2G26740 // AT4G18010 // AT1G28480
GO:0048518	P	positive regulation of biological process	11	70	896	28397	1.3e-05	0.00011	// AT4G23810 // AT3G57530 // AT2G38470 // AT1G02170 // AT3G44720 // AT3G18690 // AT1G73500 // AT2G39660 // AT5G61600 // AT1G64280 // AT4G09570
GO:0032268	P	regulation of cellular protein metabolic process	6	70	215	28397	1.8e-05	0.00015	// AT4G01370 // AT1G01560 // AT4G29810 // AT3G45640 // AT1G64280 // AT1G28480
GO:0043170	P	macromolecule metabolic process	40	70	9246	28397	2e-05	0.00017	// AT1G80840 // AT2G38470 // AT4G23810 // AT5G02290 // AT5G46330 // AT1G73500 // AT2G30020 // AT3G45640 // AT1G01560 // AT1G03740 // AT3G57760 // AT2G17220 // AT1G02170 // AT5G03030 // AT1G61380 // AT4G23180 // AT1G62300 // AT4G01370 // AT2G30250 // AT3G57530 // AT2G13800 // AT1G70740 // AT4G09570 // AT2G39660 // AT1G11050 // AT1G66160 // AT5G64660 // AT5G54940 // AT5G62020 // AT5G66210 // AT1G63…
GO:0009266	P	response to temperature stimulus	11	70	962	28397	2.4e-05	0.0002	// AT4G01370 // AT2G30250 // AT3G57530 // AT1G01560 // AT2G38470 // AT3G44720 // AT4G29810 // AT3G61190 // AT3G45640 // AT1G64280 // AT1G28480
GO:0019220	P	regulation of phosphate metabolic process	6	70	231	28397	2.6e-05	0.00022	// AT4G01370 // AT1G01560 // AT4G29810 // AT3G45640 // AT1G64280 // AT1G28480
GO:0051174	P	regulation of phosphorus metabolic process	6	70	231	28397	2.6e-05	0.00022	// AT4G01370 // AT1G01560 // AT4G29810 // AT3G45640 // AT1G64280 // AT1G28480
GO:0051246	P	regulation of protein metabolic process	6	70	237	28397	3e-05	0.00025	// AT4G01370 // AT1G01560 // AT4G29810 // AT3G45640 // AT1G64280 // AT1G28480
GO:0006979	P	response to oxidative stress	8	70	582	28397	9.9e-05	0.00081	// AT4G11280 // AT5G26030 // AT4G11850 // AT4G39640 // AT2G46600 // AT2G47060 // AT4G23810 // AT3G45640
GO:0048522	P	positive regulation of cellular process	9	70	793	28397	0.00015	0.0012	// AT4G23810 // AT3G57530 // AT2G38470 // AT1G02170 // AT3G44720 // AT1G73500 // AT5G61600 // AT1G64280 // AT4G09570
GO:0031326	P	regulation of cellular biosynthetic process	17	70	2631	28397	0.00018	0.0015	// AT4G01370 // AT2G30250 // AT3G57530 // AT1G80840 // AT2G38470 // AT4G23810 // AT3G44720 // AT5G61600 // AT4G29810 // AT1G73500 // AT3G45640 // AT1G64280 // AT1G01560 // AT5G62020 // AT4G31800 // AT1G28480 // AT1G62300
GO:0009889	P	regulation of biosynthetic process	17	70	2634	28397	0.00018	0.0015	// AT4G01370 // AT2G30250 // AT3G57530 // AT1G80840 // AT2G38470 // AT4G23810 // AT3G44720 // AT5G61600 // AT4G29810 // AT1G73500 // AT3G45640 // AT1G64280 // AT1G01560 // AT5G62020 // AT4G31800 // AT1G28480 // AT1G62300
GO:0031323	P	regulation of cellular metabolic process	18	70	2928	28397	0.00021	0.0017	// AT4G01370 // AT2G30250 // AT3G57530 // AT4G14365 // AT2G38470 // AT4G23810 // AT3G44720 // AT5G61600 // AT1G01560 // AT1G73500 // AT4G29810 // AT3G45640 // AT1G64280 // AT1G80840 // AT5G62020 // AT4G31800 // AT1G28480 // AT1G62300
GO:0080090	P	regulation of primary metabolic process	17	70	2761	28397	0.00032	0.0026	// AT4G01370 // AT2G30250 // AT3G57530 // AT1G80840 // AT2G38470 // AT4G23810 // AT3G44720 // AT5G61600 // AT4G29810 // AT1G73500 // AT3G45640 // AT1G64280 // AT1G01560 // AT5G62020 // AT4G31800 // AT1G28480 // AT1G62300
GO:0006865	P	amino acid transport	5	70	266	28397	0.00055	0.0044	// AT2G39660 // AT1G66160 // AT5G03030 // AT5G43190 // AT1G62300
GO:0019222	P	regulation of metabolic process	18	70	3186	28397	0.00058	0.0046	// AT4G01370 // AT2G30250 // AT3G57530 // AT4G14365 // AT2G38470 // AT4G23810 // AT3G44720 // AT5G61600 // AT1G01560 // AT1G73500 // AT4G29810 // AT3G45640 // AT1G64280 // AT1G80840 // AT5G62020 // AT4G31800 // AT1G28480 // AT1G62300
GO:0006355	P	regulation of transcription, DNA-dependent	15	70	2372	28397	0.00059	0.0046	// AT4G01370 // AT2G30250 // AT1G80840 // AT2G38470 // AT4G23810 // AT5G61600 // AT4G29810 // AT1G73500 // AT3G45640 // AT1G64280 // AT1G01560 // AT5G62020 // AT4G31800 // AT1G28480 // AT1G62300
GO:0045449	P	regulation of transcription	15	70	2376	28397	0.0006	0.0047	// AT4G01370 // AT2G30250 // AT1G80840 // AT2G38470 // AT4G23810 // AT5G61600 // AT4G29810 // AT1G73500 // AT3G45640 // AT1G64280 // AT1G01560 // AT5G62020 // AT4G31800 // AT1G28480 // AT1G62300
GO:0015837	P	amine transport	5	70	272	28397	0.00061	0.0047	// AT2G39660 // AT1G66160 // AT5G03030 // AT5G43190 // AT1G62300
GO:0051252	P	regulation of RNA metabolic process	15	70	2388	28397	0.00063	0.0049	// AT4G01370 // AT2G30250 // AT1G80840 // AT2G38470 // AT4G23810 // AT5G61600 // AT4G29810 // AT1G73500 // AT3G45640 // AT1G64280 // AT1G01560 // AT5G62020 // AT4G31800 // AT1G28480 // AT1G62300
GO:0006807	P	nitrogen compound metabolic process	26	70	5675	28397	0.00068	0.0052	// AT5G26030 // AT1G80840 // AT2G38470 // AT4G11280 // AT1G73500 // AT3G45640 // AT1G01560 // AT5G66120 // AT3G55840 // AT1G31220 // AT1G62300 // AT4G01370 // AT2G30250 // AT1G72330 // AT1G11050 // AT4G23810 // AT3G44720 // AT5G62020 // AT5G52050 // AT4G31800 // AT4G11850 // AT5G54490 // AT4G29810 // AT5G61600 // AT1G64280 // AT1G28480
GO:0046942	P	carboxylic acid transport	5	70	283	28397	0.00072	0.0056	// AT2G39660 // AT1G66160 // AT5G03030 // AT5G43190 // AT1G62300
GO:0015849	P	organic acid transport	5	70	289	28397	0.00079	0.0061	// AT2G39660 // AT1G66160 // AT5G03030 // AT5G43190 // AT1G62300
GO:0031325	P	positive regulation of cellular metabolic process	7	70	615	28397	0.00084	0.0064	// AT4G23810 // AT3G57530 // AT2G38470 // AT5G61600 // AT1G73500 // AT3G44720 // AT1G64280
GO:0009893	P	positive regulation of metabolic process	7	70	623	28397	0.0009	0.0068	// AT4G23810 // AT3G57530 // AT2G38470 // AT5G61600 // AT1G73500 // AT3G44720 // AT1G64280
GO:0010556	P	regulation of macromolecule biosynthetic process	15	70	2491	28397	0.00097	0.0073	// AT4G01370 // AT2G30250 // AT1G80840 // AT2G38470 // AT4G23810 // AT5G61600 // AT4G29810 // AT1G73500 // AT3G45640 // AT1G64280 // AT1G01560 // AT5G62020 // AT4G31800 // AT1G28480 // AT1G62300
GO:0019219	P	regulation of nucleobase, nucleoside, nucleotide and nucleic acid metabolic process	15	70	2496	28397	0.00099	0.0074	// AT4G01370 // AT2G30250 // AT1G80840 // AT2G38470 // AT4G23810 // AT5G61600 // AT4G29810 // AT1G73500 // AT3G45640 // AT1G64280 // AT1G01560 // AT5G62020 // AT4G31800 // AT1G28480 // AT1G62300
GO:0051171	P	regulation of nitrogen compound metabolic process	15	70	2517	28397	0.0011	0.008	// AT4G01370 // AT2G30250 // AT1G80840 // AT2G38470 // AT4G23810 // AT5G61600 // AT4G29810 // AT1G73500 // AT3G45640 // AT1G64280 // AT1G01560 // AT5G62020 // AT4G31800 // AT1G28480 // AT1G62300
GO:0006351	P	transcription, DNA-dependent	15	70	2618	28397	0.0016	0.012	// AT4G01370 // AT2G30250 // AT1G80840 // AT2G38470 // AT4G23810 // AT5G61600 // AT4G29810 // AT1G73500 // AT3G45640 // AT1G64280 // AT1G01560 // AT5G62020 // AT4G31800 // AT1G28480 // AT1G62300
GO:0006350	P	transcription	15	70	2620	28397	0.0016	0.012	// AT4G01370 // AT2G30250 // AT1G80840 // AT2G38470 // AT4G23810 // AT5G61600 // AT4G29810 // AT1G73500 // AT3G45640 // AT1G64280 // AT1G01560 // AT5G62020 // AT4G31800 // AT1G28480 // AT1G62300
GO:0032774	P	RNA biosynthetic process	15	70	2621	28397	0.0016	0.012	// AT4G01370 // AT2G30250 // AT1G80840 // AT2G38470 // AT4G23810 // AT5G61600 // AT4G29810 // AT1G73500 // AT3G45640 // AT1G64280 // AT1G01560 // AT5G62020 // AT4G31800 // AT1G28480 // AT1G62300
GO:0010468	P	regulation of gene expression	15	70	2695	28397	0.0021	0.016	// AT4G01370 // AT2G30250 // AT1G80840 // AT2G38470 // AT4G23810 // AT5G61600 // AT4G29810 // AT1G73500 // AT3G45640 // AT1G64280 // AT1G01560 // AT5G62020 // AT4G31800 // AT1G28480 // AT1G62300
GO:0060255	P	regulation of macromolecule metabolic process	15	70	2829	28397	0.0034	0.025	// AT4G01370 // AT2G30250 // AT1G80840 // AT2G38470 // AT4G23810 // AT5G61600 // AT4G29810 // AT1G73500 // AT3G45640 // AT1G64280 // AT1G01560 // AT5G62020 // AT4G31800 // AT1G28480 // AT1G62300
GO:0009891	P	positive regulation of biosynthetic process	6	70	600	28397	0.0038	0.027	// AT4G23810 // AT3G57530 // AT3G44720 // AT1G73500 // AT5G61600 // AT1G64280
GO:0031328	P	positive regulation of cellular biosynthetic process	6	70	600	28397	0.0038	0.027	// AT4G23810 // AT3G57530 // AT3G44720 // AT1G73500 // AT5G61600 // AT1G64280
GO:0006499	P	N-terminal protein myristoylation	5	70	529	28397	0.01	0.071	// AT3G57530 // AT5G02290 // AT1G63090 // AT1G03740 // AT2G39660
GO:0018409	P	peptide or protein amino-terminal blocking	5	70	529	28397	0.01	0.071	// AT3G57530 // AT5G02290 // AT1G63090 // AT1G03740 // AT2G39660
GO:0018319	P	protein amino acid myristoylation	5	70	529	28397	0.01	0.071	// AT3G57530 // AT5G02290 // AT1G63090 // AT1G03740 // AT2G39660
GO:0006498	P	N-terminal protein lipidation	5	70	529	28397	0.01	0.071	// AT3G57530 // AT5G02290 // AT1G63090 // AT1G03740 // AT2G39660
GO:0018377	P	protein myristoylation	5	70	529	28397	0.01	0.071	// AT3G57530 // AT5G02290 // AT1G63090 // AT1G03740 // AT2G39660
GO:0031365	P	N-terminal protein amino acid modification	5	70	533	28397	0.01	0.073	// AT3G57530 // AT5G02290 // AT1G63090 // AT1G03740 // AT2G39660
GO:0042158	P	lipoprotein biosynthetic process	5	70	551	28397	0.012	0.083	// AT3G57530 // AT5G02290 // AT1G63090 // AT1G03740 // AT2G39660
GO:0006497	P	protein amino acid lipidation	5	70	551	28397	0.012	0.083	// AT3G57530 // AT5G02290 // AT1G63090 // AT1G03740 // AT2G39660
GO:0042157	P	lipoprotein metabolic process	5	70	552	28397	0.012	0.083	// AT3G57530 // AT5G02290 // AT1G63090 // AT1G03740 // AT2G39660
GO:0043543	P	protein amino acid acylation	5	70	560	28397	0.013	0.087	// AT3G57530 // AT5G02290 // AT1G63090 // AT1G03740 // AT2G39660
GO:0034645	P	cellular macromolecule biosynthetic process	21	70	5243	28397	0.013	0.091	// AT4G01370 // AT2G30250 // AT3G57530 // AT1G80840 // AT2G38470 // AT4G23810 // AT2G39660 // AT5G02290 // AT1G63090 // AT4G29810 // AT1G73500 // AT1G64280 // AT5G61600 // AT3G45640 // AT5G54940 // AT1G01560 // AT5G62020 // AT4G31800 // AT1G03740 // AT1G28480 // AT1G62300
GO:0044248	P	cellular catabolic process	11	70	2095	28397	0.013	0.091	// AT4G01370 // AT5G26030 // AT2G46600 // AT2G38470 // AT4G39640 // AT5G03905 // AT5G43190 // AT4G29810 // AT1G73500 // AT3G57760 // AT1G62300
GO:0044271	P	cellular nitrogen compound biosynthetic process	6	70	804	28397	0.015	0.099	// AT5G26030 // AT5G66120 // AT2G38470 // AT3G45640 // AT1G73500 // AT3G44720
GO:0009059	P	macromolecule biosynthetic process	21	70	5312	28397	0.015	0.1	// AT4G01370 // AT2G30250 // AT3G57530 // AT1G80840 // AT2G38470 // AT4G23810 // AT2G39660 // AT5G02290 // AT1G63090 // AT4G29810 // AT1G73500 // AT1G64280 // AT5G61600 // AT3G45640 // AT5G54940 // AT1G01560 // AT5G62020 // AT4G31800 // AT1G03740 // AT1G28480 // AT1G62300
GO:0009056	P	catabolic process	11	70	2182	28397	0.018	0.12	// AT4G01370 // AT5G26030 // AT2G46600 // AT2G38470 // AT4G39640 // AT5G03905 // AT5G43190 // AT4G29810 // AT1G73500 // AT3G57760 // AT1G62300
GO:0018193	P	peptidyl-amino acid modification	5	70	610	28397	0.018	0.12	// AT3G57530 // AT5G02290 // AT1G63090 // AT1G03740 // AT2G39660
GO:0016043	P	cellular component organization	14	70	3141	28397	0.02	0.13	// AT4G01370 // AT5G26030 // AT3G13430 // AT4G14365 // AT2G38470 // AT2G30250 // AT4G33920 // AT1G02170 // AT5G46330 // AT2G46600 // AT5G45110 // AT1G64280 // AT1G80840 // AT4G29810
GO:0019748	P	secondary metabolic process	7	70	1247	28397	0.034	0.23	// AT3G57530 // AT2G38470 // AT3G44720 // AT1G73500 // AT3G45640 // AT3G57760 // AT1G62300
GO:0016070	P	RNA metabolic process	15	70	3734	28397	0.037	0.24	// AT4G01370 // AT2G30250 // AT1G80840 // AT2G38470 // AT4G23810 // AT5G61600 // AT4G29810 // AT1G73500 // AT3G45640 // AT1G64280 // AT1G01560 // AT5G62020 // AT4G31800 // AT1G28480 // AT1G62300
GO:0051186	P	cofactor metabolic process	5	70	753	28397	0.039	0.25	// AT5G26030 // AT5G37850 // AT5G66120 // AT5G03905 // AT4G39640
GO:0046483	P	heterocycle metabolic process	6	70	1023	28397	0.041	0.27	// AT5G26030 // AT2G38470 // AT1G73500 // AT3G45640 // AT5G37850 // AT1G31220
GO:0010035	P	response to inorganic substance	6	70	1086	28397	0.052	0.34	// AT4G01370 // AT4G11280 // AT4G23810 // AT4G11850 // AT2G46600 // AT4G29810
GO:0010467	P	gene expression	16	70	4766	28397	0.12	0.76	// AT4G01370 // AT2G30250 // AT1G80840 // AT2G38470 // AT4G23810 // AT5G61600 // AT4G29810 // AT1G73500 // AT1G64280 // AT3G45640 // AT5G54940 // AT1G01560 // AT5G62020 // AT4G31800 // AT1G28480 // AT1G62300
GO:0006139	P	nucleobase, nucleoside, nucleotide and nucleic acid metabolic process	16	70	4798	28397	0.12	0.79	// AT4G01370 // AT2G30250 // AT1G80840 // AT2G38470 // AT4G23810 // AT5G61600 // AT4G29810 // AT1G73500 // AT3G45640 // AT1G64280 // AT1G01560 // AT5G62020 // AT4G31800 // AT1G31220 // AT1G28480 // AT1G62300
GO:0048513	P	organ development	8	70	2083	28397	0.14	0.9	// AT4G01370 // AT4G23810 // AT3G45640 // AT2G46600 // AT3G44720 // AT5G37850 // AT1G76700 // AT4G29810
GO:0048731	P	system development	8	70	2083	28397	0.14	0.9	// AT4G01370 // AT4G23810 // AT3G45640 // AT2G46600 // AT3G44720 // AT5G37850 // AT1G76700 // AT4G29810
GO:0000003	P	reproduction	6	70	2272	28397	0.49	1	// AT4G01370 // AT4G11850 // AT3G45640 // AT4G29810 // AT1G61380 // AT3G44720
GO:0003006	P	reproductive developmental process	5	70	2050	28397	0.58	1	// AT4G01370 // AT4G11850 // AT3G44720 // AT4G29810 // AT3G45640
GO:0065008	P	regulation of biological quality	5	70	1654	28397	0.39	1	// AT2G39660 // AT5G04340 // AT3G61190 // AT1G28480 // AT1G73500
GO:0006629	P	lipid metabolic process	5	70	1772	28397	0.45	1	// AT4G11850 // AT4G18010 // AT1G80840 // AT3G61190 // AT1G28480
GO:0009791	P	post-embryonic development	7	70	2188	28397	0.29	1	// AT4G01370 // AT4G11850 // AT3G45640 // AT4G29810 // AT3G44720 // AT1G76700 // AT4G18010
GO:0032501	P	multicellular organismal process	11	70	4020	28397	0.4	1	// AT4G01370 // AT4G23810 // AT4G11850 // AT3G45640 // AT2G46600 // AT1G61380 // AT3G44720 // AT5G37850 // AT1G76700 // AT4G18010 // AT4G29810
GO:0048608	P	reproductive structure development	5	70	1722	28397	0.42	1	// AT4G01370 // AT4G11850 // AT3G44720 // AT4G29810 // AT3G45640
GO:0044255	P	cellular lipid metabolic process	5	70	1395	28397	0.26	1	// AT4G11850 // AT4G18010 // AT1G80840 // AT3G61190 // AT1G28480
GO:0032502	P	developmental process	10	70	4094	28397	0.56	1	// AT4G01370 // AT4G23810 // AT4G11850 // AT3G45640 // AT2G46600 // AT3G44720 // AT5G37850 // AT1G76700 // AT4G18010 // AT4G29810
GO:0007275	P	multicellular organismal development	10	70	3864	28397	0.49	1	// AT4G01370 // AT4G23810 // AT4G11850 // AT3G45640 // AT2G46600 // AT3G44720 // AT5G37850 // AT1G76700 // AT4G18010 // AT4G29810
GO:0022414	P	reproductive process	6	70	2224	28397	0.47	1	// AT4G01370 // AT4G11850 // AT3G45640 // AT4G29810 // AT1G61380 // AT3G44720
GO:0048856	P	anatomical structure development	9	70	3396	28397	0.46	1	// AT4G01370 // AT4G23810 // AT4G11850 // AT3G45640 // AT2G46600 // AT3G44720 // AT5G37850 // AT1G76700 // AT4G29810
GO:0004672	F	protein kinase activity	20	70	1113	28397	2.1e-12	1e-10	// AT4G01370 // AT3G57530 // AT2G17220 // AT1G01560 // AT4G29810 // AT2G39660 // AT5G46330 // AT4G09570 // AT5G02290 // AT1G70740 // AT1G11050 // AT1G73500 // AT2G13800 // AT2G47060 // AT1G61380 // AT3G45640 // AT1G03740 // AT4G23180 // AT5G66210 // AT3G57760
GO:0016773	F	phosphotransferase activity, alcohol group as acceptor	21	70	1275	28397	2.6e-12	1e-10	// AT4G01370 // AT3G57530 // AT2G17220 // AT1G01560 // AT4G29810 // AT2G39660 // AT5G46330 // AT4G09570 // AT5G02290 // AT1G70740 // AT1G11050 // AT1G73500 // AT2G13800 // AT2G47060 // AT1G61380 // AT3G45640 // AT5G37850 // AT1G03740 // AT4G23180 // AT5G66210 // AT3G57760
GO:0005515	F	protein binding	29	70	2709	28397	2.2e-12	1e-10	// AT4G11280 // AT1G80840 // AT2G38470 // AT4G23810 // AT5G46330 // AT1G73500 // AT3G45640 // AT1G01560 // AT1G02170 // AT5G03030 // AT1G61380 // AT3G55840 // AT1G62300 // AT4G01370 // AT2G30250 // AT3G57530 // AT4G09570 // AT5G45110 // AT3G61190 // AT2G46600 // AT3G18690 // AT4G31800 // AT4G11850 // AT5G54490 // AT4G29810 // AT5G61600 // AT1G64280 // AT1G76700 // AT1G28480
GO:0004674	F	protein serine/threonine kinase activity	19	70	940	28397	1.1e-12	1e-10	// AT4G01370 // AT3G57530 // AT2G17220 // AT1G01560 // AT2G39660 // AT5G46330 // AT4G09570 // AT5G02290 // AT1G70740 // AT1G11050 // AT1G73500 // AT2G13800 // AT2G47060 // AT1G61380 // AT3G45640 // AT1G03740 // AT4G23180 // AT5G66210 // AT4G29810
GO:0016301	F	kinase activity	21	70	1356	28397	8.1e-12	2.5e-10	// AT4G01370 // AT3G57530 // AT2G17220 // AT1G01560 // AT4G29810 // AT2G39660 // AT5G46330 // AT4G09570 // AT5G02290 // AT1G70740 // AT1G11050 // AT1G73500 // AT2G13800 // AT2G47060 // AT1G61380 // AT3G45640 // AT5G37850 // AT1G03740 // AT4G23180 // AT5G66210 // AT3G57760
GO:0016772	F	transferase activity, transferring phosphorus-containing groups	21	70	1590	28397	1.5e-10	3.9e-09	// AT4G01370 // AT3G57530 // AT2G17220 // AT1G01560 // AT4G29810 // AT2G39660 // AT5G46330 // AT4G09570 // AT5G02290 // AT1G70740 // AT1G11050 // AT1G73500 // AT2G13800 // AT2G47060 // AT1G61380 // AT3G45640 // AT5G37850 // AT1G03740 // AT4G23180 // AT5G66210 // AT3G57760
GO:0004713	F	protein tyrosine kinase activity	11	70	333	28397	7.8e-10	1.7e-08	// AT3G57530 // AT2G17220 // AT1G01560 // AT1G70740 // AT5G02290 // AT5G46330 // AT4G29810 // AT2G47060 // AT1G03740 // AT4G23180 // AT5G66210
GO:0005488	F	binding	52	70	11247	28397	4.3e-09	8.4e-08	// AT4G11280 // AT1G80840 // AT2G38470 // AT4G23810 // AT5G02290 // AT1G70740 // AT1G73500 // AT3G45640 // AT4G14365 // AT1G03740 // AT3G57760 // AT2G17220 // AT1G02170 // AT5G66210 // AT3G55840 // AT1G61380 // AT5G03030 // AT4G23180 // AT1G62300 // AT4G01370 // AT2G30250 // AT3G57530 // AT2G13800 // AT5G18470 // AT1G72330 // AT5G46330 // AT4G09570 // AT2G39660 // AT1G11050 // AT5G45110 // AT3G61…
GO:0016740	F	transferase activity	25	70	3012	28397	2.4e-08	4.2e-07	// AT4G11280 // AT1G01560 // AT5G02290 // AT5G46330 // AT1G73500 // AT3G45640 // AT3G57760 // AT2G17220 // AT1G72330 // AT1G61380 // AT4G23180 // AT1G31220 // AT4G01370 // AT3G57530 // AT2G13800 // AT4G39640 // AT1G70740 // AT4G09570 // AT1G11050 // AT5G37850 // AT1G03740 // AT5G66210 // AT4G29810 // AT2G47060 // AT2G39660
GO:0005057	F	receptor signaling protein activity	5	70	45	28397	1.5e-07	2.1e-06	// AT4G01370 // AT1G01560 // AT2G13800 // AT5G46330 // AT3G45640
GO:0004702	F	receptor signaling protein serine/threonine kinase activity	5	70	45	28397	1.5e-07	2.1e-06	// AT4G01370 // AT1G01560 // AT2G13800 // AT5G46330 // AT3G45640
GO:0005524	F	ATP binding	19	70	1996	28397	2.5e-07	3.2e-06	// AT3G57530 // AT2G17220 // AT1G01560 // AT4G29810 // AT1G72330 // AT5G46330 // AT4G09570 // AT5G02290 // AT1G70740 // AT1G11050 // AT1G73500 // AT2G13800 // AT2G47060 // AT1G61380 // AT2G39660 // AT1G03740 // AT4G23180 // AT5G66210 // AT3G57760
GO:0003824	F	catalytic activity	42	70	8787	28397	5.1e-07	6.1e-06	// AT5G26030 // AT4G18010 // AT1G01560 // AT4G11280 // AT5G02290 // AT1G70740 // AT1G73500 // AT2G30020 // AT3G45640 // AT5G55260 // AT3G57760 // AT2G17220 // AT4G39640 // AT1G02170 // AT5G66120 // AT5G66210 // AT1G61380 // AT4G23180 // AT1G31220 // AT2G26970 // AT4G01370 // AT3G57530 // AT2G13800 // AT1G72330 // AT5G46330 // AT4G09570 // AT1G11050 // AT1G66160 // AT2G26740 // AT5G64660 // AT3G44…
GO:0032559	F	adenyl ribonucleotide binding	19	70	2169	28397	8.8e-07	9.7e-06	// AT3G57530 // AT2G17220 // AT1G01560 // AT4G29810 // AT1G72330 // AT5G46330 // AT4G09570 // AT5G02290 // AT1G70740 // AT1G11050 // AT1G73500 // AT2G13800 // AT2G47060 // AT1G61380 // AT2G39660 // AT1G03740 // AT4G23180 // AT5G66210 // AT3G57760
GO:0030554	F	adenyl nucleotide binding	19	70	2331	28397	2.5e-06	2.5e-05	// AT3G57530 // AT2G17220 // AT1G01560 // AT4G29810 // AT1G72330 // AT5G46330 // AT4G09570 // AT5G02290 // AT1G70740 // AT1G11050 // AT1G73500 // AT2G13800 // AT2G47060 // AT1G61380 // AT2G39660 // AT1G03740 // AT4G23180 // AT5G66210 // AT3G57760
GO:0001883	F	purine nucleoside binding	19	70	2333	28397	2.6e-06	2.5e-05	// AT3G57530 // AT2G17220 // AT1G01560 // AT4G29810 // AT1G72330 // AT5G46330 // AT4G09570 // AT5G02290 // AT1G70740 // AT1G11050 // AT1G73500 // AT2G13800 // AT2G47060 // AT1G61380 // AT2G39660 // AT1G03740 // AT4G23180 // AT5G66210 // AT3G57760
GO:0001882	F	nucleoside binding	19	70	2341	28397	2.7e-06	2.5e-05	// AT3G57530 // AT2G17220 // AT1G01560 // AT4G29810 // AT1G72330 // AT5G46330 // AT4G09570 // AT5G02290 // AT1G70740 // AT1G11050 // AT1G73500 // AT2G13800 // AT2G47060 // AT1G61380 // AT2G39660 // AT1G03740 // AT4G23180 // AT5G66210 // AT3G57760
GO:0005509	F	calcium ion binding	7	70	258	28397	4.1e-06	3.5e-05	// AT3G57530 // AT4G09570 // AT4G11850 // AT5G54490 // AT2G46600 // AT4G27280 // AT5G66210
GO:0032555	F	purine ribonucleotide binding	19	70	2429	28397	4.6e-06	3.6e-05	// AT3G57530 // AT2G17220 // AT1G01560 // AT4G29810 // AT1G72330 // AT5G46330 // AT4G09570 // AT5G02290 // AT1G70740 // AT1G11050 // AT1G73500 // AT2G13800 // AT2G47060 // AT1G61380 // AT2G39660 // AT1G03740 // AT4G23180 // AT5G66210 // AT3G57760
GO:0032553	F	ribonucleotide binding	19	70	2429	28397	4.6e-06	3.6e-05	// AT3G57530 // AT2G17220 // AT1G01560 // AT4G29810 // AT1G72330 // AT5G46330 // AT4G09570 // AT5G02290 // AT1G70740 // AT1G11050 // AT1G73500 // AT2G13800 // AT2G47060 // AT1G61380 // AT2G39660 // AT1G03740 // AT4G23180 // AT5G66210 // AT3G57760
GO:0017076	F	purine nucleotide binding	19	70	2595	28397	1.2e-05	8.9e-05	// AT3G57530 // AT2G17220 // AT1G01560 // AT4G29810 // AT1G72330 // AT5G46330 // AT4G09570 // AT5G02290 // AT1G70740 // AT1G11050 // AT1G73500 // AT2G13800 // AT2G47060 // AT1G61380 // AT2G39660 // AT1G03740 // AT4G23180 // AT5G66210 // AT3G57760
GO:0042578	F	phosphoric ester hydrolase activity	6	70	381	28397	0.00038	0.0027	// AT4G18010 // AT4G33920 // AT4G11850 // AT2G30020 // AT5G55260 // AT4G28400
GO:0000166	F	nucleotide binding	19	70	3438	28397	0.00051	0.0033	// AT3G57530 // AT2G17220 // AT1G01560 // AT4G29810 // AT1G72330 // AT5G46330 // AT4G09570 // AT5G02290 // AT1G70740 // AT1G11050 // AT1G73500 // AT2G13800 // AT2G47060 // AT1G61380 // AT2G39660 // AT1G03740 // AT4G23180 // AT5G66210 // AT3G57760
GO:0043565	F	sequence-specific DNA binding	6	70	402	28397	0.00051	0.0033	// AT2G30250 // AT1G80840 // AT4G31800 // AT4G23810 // AT5G62020 // AT1G62300
GO:0060089	F	molecular transducer activity	5	70	287	28397	0.00077	0.0046	// AT4G01370 // AT1G01560 // AT2G13800 // AT5G46330 // AT3G45640
GO:0004871	F	signal transducer activity	5	70	287	28397	0.00077	0.0046	// AT4G01370 // AT1G01560 // AT2G13800 // AT5G46330 // AT3G45640
GO:0016791	F	phosphatase activity	5	70	305	28397	0.001	0.0058	// AT4G33920 // AT4G28400 // AT5G55260 // AT4G18010 // AT2G30020
GO:0016829	F	lyase activity	5	70	347	28397	0.0018	0.0098	// AT4G11280 // AT5G26030 // AT3G44720 // AT5G66120 // AT1G72330
GO:0016788	F	hydrolase activity, acting on ester bonds	7	70	1044	28397	0.015	0.078	// AT4G18010 // AT4G33920 // AT4G11850 // AT2G30020 // AT5G55260 // AT4G28400 // AT2G26970
GO:0003700	F	transcription factor activity	9	70	1682	28397	0.022	0.12	// AT2G30250 // AT1G80840 // AT2G38470 // AT4G31800 // AT4G23810 // AT5G61600 // AT5G62020 // AT5G04340 // AT1G62300
GO:0030528	F	transcription regulator activity	9	70	1740	28397	0.027	0.14	// AT2G30250 // AT1G80840 // AT2G38470 // AT4G31800 // AT4G23810 // AT5G61600 // AT5G62020 // AT5G04340 // AT1G62300
GO:0043169	F	cation binding	12	70	3029	28397	0.066	0.31	// AT5G66210 // AT3G57530 // AT3G13430 // AT4G14365 // AT1G72330 // AT4G11850 // AT4G09570 // AT2G46600 // AT5G54490 // AT4G27280 // AT2G27500 // AT5G04340
GO:0043167	F	ion binding	12	70	3030	28397	0.066	0.31	// AT5G66210 // AT3G57530 // AT3G13430 // AT4G14365 // AT1G72330 // AT4G11850 // AT4G09570 // AT2G46600 // AT5G54490 // AT4G27280 // AT2G27500 // AT5G04340
GO:0046872	F	metal ion binding	11	70	2853	28397	0.09	0.41	// AT3G57530 // AT3G13430 // AT4G14365 // AT1G72330 // AT4G11850 // AT4G09570 // AT2G46600 // AT5G54490 // AT4G27280 // AT5G66210 // AT5G04340
GO:0003677	F	DNA binding	9	70	2399	28397	0.14	0.6	// AT2G30250 // AT1G80840 // AT2G38470 // AT4G31800 // AT4G23810 // AT5G61600 // AT5G62020 // AT5G04340 // AT1G62300
GO:0016787	F	hydrolase activity	11	70	3099	28397	0.14	0.6	// AT4G18010 // AT4G33920 // AT1G02170 // AT4G11850 // AT2G26740 // AT2G30020 // AT5G55260 // AT4G28400 // AT1G31220 // AT2G27500 // AT2G26970
GO:0003676	F	nucleic acid binding	11	70	4194	28397	0.46	1	// AT2G30250 // AT1G80840 // AT2G38470 // AT4G31800 // AT4G23810 // AT2G26970 // AT5G61600 // AT5G54940 // AT5G62020 // AT5G04340 // AT1G62300
GO:0005886	C	plasma membrane	18	70	3740	28397	0.0036	0.21	// AT3G57530 // AT2G17220 // AT5G18470 // AT4G39640 // AT4G11850 // AT4G27280 // AT5G02290 // AT5G46330 // AT1G11050 // AT5G66210 // AT2G13800 // AT2G47060 // AT1G61380 // AT2G39660 // AT4G23180 // AT5G52050 // AT2G27500 // AT4G29810
GO:0044464	C	cell part	62	70	22455	28397	0.029	0.57	// AT5G26030 // AT1G80840 // AT2G38470 // AT4G11280 // AT5G02290 // AT1G70740 // AT1G73500 // AT2G30020 // AT3G45640 // AT4G14365 // AT1G03740 // AT3G57760 // AT2G17220 // AT2G46600 // AT4G39640 // AT5G66120 // AT5G66210 // AT3G55840 // AT1G61380 // AT4G23180 // AT1G31220 // AT1G63090 // AT1G62300 // AT4G01370 // AT2G30250 // AT3G57530 // AT2G13800 // AT5G18470 // AT5G05190 // AT1G72330 // AT5G46…
GO:0005623	C	cell	62	70	22455	28397	0.029	0.57	// AT5G26030 // AT1G80840 // AT2G38470 // AT4G11280 // AT5G02290 // AT1G70740 // AT1G73500 // AT2G30020 // AT3G45640 // AT4G14365 // AT1G03740 // AT3G57760 // AT2G17220 // AT2G46600 // AT4G39640 // AT5G66120 // AT5G66210 // AT3G55840 // AT1G61380 // AT4G23180 // AT1G31220 // AT1G63090 // AT1G62300 // AT4G01370 // AT2G30250 // AT3G57530 // AT2G13800 // AT5G18470 // AT5G05190 // AT1G72330 // AT5G46…
GO:0005829	C	cytosol	5	70	1644	28397	0.38	1	// AT4G01370 // AT2G26740 // AT4G09570 // AT1G01560 // AT5G37850
GO:0044424	C	intracellular part	52	70	19957	28397	0.28	1	// AT5G26030 // AT1G80840 // AT2G38470 // AT4G11280 // AT5G02290 // AT1G70740 // AT1G73500 // AT2G30020 // AT3G45640 // AT4G14365 // AT1G03740 // AT3G57760 // AT2G17220 // AT2G46600 // AT5G66120 // AT5G66210 // AT3G55840 // AT1G31220 // AT1G63090 // AT1G62300 // AT4G01370 // AT2G30250 // AT3G57530 // AT5G05190 // AT1G72330 // AT5G46330 // AT4G09570 // AT2G39660 // AT3G18690 // AT1G66160 // AT2G26…
GO:0043229	C	intracellular organelle	43	70	17570	28397	0.58	1	// AT5G26030 // AT1G80840 // AT2G38470 // AT4G23810 // AT5G02290 // AT1G70740 // AT1G73500 // AT2G30020 // AT3G45640 // AT4G14365 // AT1G03740 // AT3G57760 // AT2G17220 // AT5G66120 // AT5G66210 // AT3G55840 // AT1G31220 // AT1G62300 // AT4G01370 // AT2G30250 // AT3G57530 // AT5G05190 // AT1G72330 // AT5G46330 // AT4G09570 // AT2G39660 // AT3G18690 // AT2G26740 // AT3G61190 // AT3G44720 // AT5G62…
GO:0043227	C	membrane-bounded organelle	43	70	17349	28397	0.53	1	// AT5G26030 // AT1G80840 // AT2G38470 // AT4G23810 // AT5G02290 // AT1G70740 // AT1G73500 // AT2G30020 // AT3G45640 // AT4G14365 // AT1G03740 // AT3G57760 // AT2G17220 // AT5G66120 // AT5G66210 // AT3G55840 // AT1G31220 // AT1G62300 // AT4G01370 // AT2G30250 // AT3G57530 // AT5G05190 // AT1G72330 // AT5G46330 // AT4G09570 // AT2G39660 // AT3G18690 // AT2G26740 // AT3G61190 // AT3G44720 // AT5G62…
GO:0044444	C	cytoplasmic part	21	70	9995	28397	0.85	1	// AT4G01370 // AT5G26030 // AT2G17220 // AT1G01560 // AT1G72330 // AT2G39660 // AT5G66120 // AT4G09570 // AT5G02290 // AT4G23810 // AT1G73500 // AT5G37850 // AT5G03905 // AT3G55840 // AT3G61190 // AT2G30020 // AT3G44720 // AT2G26740 // AT5G46330 // AT1G31220 // AT5G66210
GO:0009536	C	plastid	10	70	4037	28397	0.55	1	// AT5G26030 // AT2G17220 // AT4G23810 // AT5G02290 // AT5G66120 // AT2G39660 // AT2G30020 // AT3G44720 // AT1G31220 // AT5G66210
GO:0005634	C	nucleus	29	70	9514	28397	0.1	1	// AT4G14365 // AT2G38470 // AT4G23810 // AT1G70740 // AT2G46600 // AT3G45640 // AT1G01560 // AT5G62020 // AT3G57760 // AT1G62300 // AT4G01370 // AT2G30250 // AT3G57530 // AT5G05190 // AT4G09570 // AT2G39660 // AT1G80840 // AT2G26740 // AT1G03740 // AT2G27500 // AT5G04340 // AT3G18690 // AT1G63090 // AT4G31800 // AT5G43190 // AT5G54490 // AT2G47060 // AT5G61600 // AT1G64280
GO:0043231	C	intracellular membrane-bounded organelle	43	70	17343	28397	0.53	1	// AT5G26030 // AT1G80840 // AT2G38470 // AT4G23810 // AT5G02290 // AT1G70740 // AT1G73500 // AT2G30020 // AT3G45640 // AT4G14365 // AT1G03740 // AT3G57760 // AT2G17220 // AT5G66120 // AT5G66210 // AT3G55840 // AT1G31220 // AT1G62300 // AT4G01370 // AT2G30250 // AT3G57530 // AT5G05190 // AT1G72330 // AT5G46330 // AT4G09570 // AT2G39660 // AT3G18690 // AT2G26740 // AT3G61190 // AT3G44720 // AT5G62…
GO:0016020	C	membrane	19	70	6122	28397	0.16	1	// AT3G57530 // AT2G17220 // AT5G18470 // AT4G39640 // AT4G11850 // AT4G27280 // AT5G02290 // AT5G46330 // AT1G11050 // AT5G66210 // AT2G13800 // AT2G47060 // AT3G61190 // AT1G61380 // AT2G39660 // AT4G23180 // AT5G52050 // AT2G27500 // AT4G29810
GO:0009507	C	chloroplast	9	70	3959	28397	0.66	1	// AT5G26030 // AT2G17220 // AT4G23810 // AT5G02290 // AT5G66120 // AT2G39660 // AT3G44720 // AT1G31220 // AT5G66210
GO:0005739	C	mitochondrion	6	70	3571	28397	0.89	1	// AT5G26030 // AT1G72330 // AT5G03905 // AT1G73500 // AT3G55840 // AT3G61190
GO:0005737	C	cytoplasm	33	70	12233	28397	0.28	1	// AT5G26030 // AT1G01560 // AT4G11280 // AT5G02290 // AT5G46330 // AT1G73500 // AT2G30020 // AT2G17220 // AT5G66120 // AT5G66210 // AT3G55840 // AT1G31220 // AT4G01370 // AT4G23810 // AT3G57530 // AT1G72330 // AT4G09570 // AT1G66160 // AT2G26740 // AT3G61190 // AT5G64660 // AT3G44720 // AT5G37850 // AT4G18010 // AT2G27500 // AT3G13430 // AT5G03905 // AT4G29810 // AT2G47060 // AT2G39660 // AT1G64…
GO:0043226	C	organelle	43	70	17578	28397	0.58	1	// AT5G26030 // AT1G80840 // AT2G38470 // AT4G23810 // AT5G02290 // AT1G70740 // AT1G73500 // AT2G30020 // AT3G45640 // AT4G14365 // AT1G03740 // AT3G57760 // AT2G17220 // AT5G66120 // AT5G66210 // AT3G55840 // AT1G31220 // AT1G62300 // AT4G01370 // AT2G30250 // AT3G57530 // AT5G05190 // AT1G72330 // AT5G46330 // AT4G09570 // AT2G39660 // AT3G18690 // AT2G26740 // AT3G61190 // AT3G44720 // AT5G62…
GO:0005622	C	intracellular	53	70	20042	28397	0.21	1	// AT5G26030 // AT1G80840 // AT2G38470 // AT4G11280 // AT5G02290 // AT1G70740 // AT1G73500 // AT2G30020 // AT3G45640 // AT4G14365 // AT1G03740 // AT3G57760 // AT2G17220 // AT2G46600 // AT5G66120 // AT5G66210 // AT3G55840 // AT1G31220 // AT1G63090 // AT1G62300 // AT4G01370 // AT2G30250 // AT3G57530 // AT5G05190 // AT1G72330 // AT5G46330 // AT4G09570 // AT2G39660 // AT3G18690 // AT1G66160 // AT2G26…
